# Supplementary material for: Genome-wide exploration of the GDSL-type esterase/lipase gene family in rapeseed reveals several BnGELP proteins active during early seedling development
Source: Front Plant Sci. 2023 Mar 15;14:1139972. doi: 10.3389/fpls.2023.1139972 (PMC10050346; doi:10.3389/fpls.2023.1139972)
Supplement: Supplementary file 2 [file DataSheet_2.xlsx]

## Sheet: Supplementary Table 1
Supplementary Table 1. Description of GELP genes in B. napus.
Gene name	Gene ID	Protein ID	Genome Location	+/- stand	Num of CDS	Num of Intron	CDS	Protein Length	Predicted Locailization	Molecular weight	Theoretical pI	Instability Index
BnGELP1	ZS11A01G005360	GWHPANRE001244	chrA01:2806039-2808213	+	3	2	1086	361	plas	40045.6	4.96	30.68
BnGELP2	ZS11A01G008490	GWHPANRE001595	chrA01:4564466-4567110	-	5	4	1086	361	pero	39179.7	4.89	38.62
BnGELP3	ZS11A01G017100	GWHPANRE002571	chrA01:9806539-9808587	+	3	2	1056	351	vacu	39549.9	5.41	31.29
BnGELP4	ZS11A01G023160	GWHPANRE003227	chrA01:13932107-13934317	-	5	4	1122	373	chlo	41102	8.58	25.54
BnGELP5	ZS11A01G038240	GWHPANRE004895	chrA01:28891759-28893244	-	6	5	1050	349	nucl	38648.8	9.06	25.07
BnGELP6	ZS11A01G038580	GWHPANRE004930	chrA01:29112989-29114656	-	5	4	1080	359	vacu	39665.1	7.08	48.18
BnGELP7	ZS11A01G040210	GWHPANRE005111	chrA01:30077079-30079859	-	6	6	771	256	chlo	28665.5	4.98	44.52
BnGELP8	ZS11A01G044290	GWHPANRE005558	chrA01:33051743-33053926	-	5	4	1134	377	E.R.	41247.4	6.38	25.36
BnGELP9	ZS11A01G044640	GWHPANRE005599	chrA01:33259054-33261226	+	5	4	1134	377	extr	41272.6	6.38	25.72
BnGELP10	ZS11A02G001210	GWHPANRE005881	chrA02:736723-738507	+	5	4	1113	370	vacu	40783.2	10.02	40.06
BnGELP11	ZS11A02G002680	GWHPANRE006048	chrA02:1397140-1398924	+	5	4	1098	365	extr	40561.5	7.98	34.01
BnGELP12	ZS11A02G007530	GWHPANRE006603	chrA02:3846489-3848109	+	5	4	1041	346	cyto	37623	8.83	17.31
BnGELP13	ZS11A02G007600	GWHPANRE006612	chrA02:3894960-3908054	-	20	19	3924	1307	plas	144833	9.05	40.27
BnGELP14	ZS11A02G009600	GWHPANRE006834	chrA02:4968297-4970181	+	5	4	1089	362	E.R.	39443.9	5.41	30.22
BnGELP15	ZS11A02G012970	GWHPANRE007208	chrA02:7082838-7086272	-	5	4	1125	374	extr	41439.9	8.36	35.65
BnGELP16	ZS11A02G017330	GWHPANRE007721	chrA02:10151069-10154849	-	4	3	1131	376	extr	41001.2	6.45	37.71
BnGELP17	ZS11A02G019860	GWHPANRE008021	chrA02:11994932-11996351	-	5	4	1173	390	plas	43279.8	9.06	41.33
BnGELP18	ZS11A02G021870	GWHPANRE008233	chrA02:13335351-13337186	-	5	5	1104	367	extr	40784.5	5.84	33.48
BnGELP19	ZS11A02G022920	GWHPANRE008349	chrA02:13948899-13958318	+	9	10	1947	648	plas	73038.7	9.73	27.96
BnGELP20	ZS11A02G029720	GWHPANRE009118	chrA02:20833815-20839237	-	6	5	1179	392	chlo	43413.6	9.63	32.24
BnGELP21	ZS11A02G032190	GWHPANRE009386	chrA02:23689170-23692569	+	5	4	1074	357	chlo	39699.1	8.35	27.75
BnGELP22	ZS11A02G032210	GWHPANRE009389	chrA02:23710599-23715051	-	4	3	1017	338	vacu	38407.2	8.83	31.49
BnGELP23	ZS11A02G035100	GWHPANRE009713	chrA02:26106357-26113743	+	10	9	2247	748	chlo	82789.2	9.18	47.38
BnGELP24	ZS11A02G036270	GWHPANRE009850	chrA02:27102957-27114104	+	15	14	2355	784	plas	87529.8	9.12	33.16
BnGELP25	ZS11A02G038060	GWHPANRE010056	chrA02:28477634-28478867	+	4	3	774	257	chlo	28271.2	9.34	30.86
BnGELP26	ZS11A02G043610	GWHPANRE010694	chrA02:32388531-32390041	-	5	4	939	312	extr	34007.8	5	38.44
BnGELP27	ZS11A03G001300	GWHPANRE011055	chrA03:568282-580294	-	15	15	3690	1229	plas	137120	8.95	37.75
BnGELP28	ZS11A03G006660	GWHPANRE011693	chrA03:3068710-3070512	-	5	5	1134	377	pero	41857.3	9.18	43.1
BnGELP29	ZS11A03G012530	GWHPANRE012394	chrA03:6071462-6085829	-	14	13	2907	968	nucl	106161	8.7	33.06
BnGELP30	ZS11A03G015520	GWHPANRE012724	chrA03:7764152-7765468	-	4	3	966	321	extr	36065.8	6.88	49.21
BnGELP31	ZS11A03G017760	GWHPANRE012993	chrA03:8888694-8892968	+	5	4	1056	351	extr	39477.6	9.77	39.12
BnGELP32	ZS11A03G018690	GWHPANRE013106	chrA03:9476195-9482652	+	12	11	1515	504	chlo	56246.5	5.94	36.02
BnGELP33	ZS11A03G028320	GWHPANRE014229	chrA03:14829299-14831163	+	5	4	1152	383	vacu	41945.3	9.1	31.82
BnGELP34	ZS11A03G029920	GWHPANRE014433	chrA03:15492623-15495834	-	5	6	1101	366	pero	40328.1	5.46	33.69
BnGELP35	ZS11A03G039670	GWHPANRE015547	chrA03:20666972-20670340	+	2	1	1059	352	extr	38878.2	5.99	21.1
BnGELP36	ZS11A03G044640	GWHPANRE016099	chrA03:23374714-23376686	+	5	4	1107	368	extr	39973.6	5.39	27.36
BnGELP37	ZS11A03G046470	GWHPANRE016309	chrA03:24444866-24446649	-	5	4	1086	361	extr	39785.7	4.97	29.68
BnGELP38	ZS11A03G060460	GWHPANRE017878	chrA03:35714218-35717246	+	5	4	1149	382	extr	42059.8	5.97	34.79
BnGELP39	ZS11A04G002150	GWHPANRE018417	chrA04:1356044-1363671	+	5	4	1026	341	cyto	37547.1	9.9	21.69
BnGELP40	ZS11A04G007470	GWHPANRE019017	chrA04:5774631-5777351	-	5	4	1056	351	vacu	38953.6	8.31	30.6
BnGELP41	ZS11A04G010280	GWHPANRE019361	chrA04:8762770-8770485	-	10	9	1668	555	nucl	61623.4	7.97	33.85
BnGELP42	ZS11A04G016980	GWHPANRE020106	chrA04:13804022-13805819	+	5	4	1158	385	extr	42185.2	7.53	18.57
BnGELP43	ZS11A04G019200	GWHPANRE020371	chrA04:15320114-15322732	-	5	4	720	239	cyto	26598.5	5.02	48.08
BnGELP44	ZS11A04G019210	GWHPANRE020372	chrA04:15325107-15327061	+	5	4	1152	383	chlo	42263.1	9.04	29.96
BnGELP45	ZS11A04G021380	GWHPANRE020606	chrA04:16787365-16788631	+	3	2	1080	359	vacu	39816	8.67	34.91
BnGELP46	ZS11A04G022330	GWHPANRE020713	chrA04:17381458-17383536	+	4	3	1176	391	extr	43420.6	6.31	34.67
BnGELP47	ZS11A04G027230	GWHPANRE021248	chrA04:20186393-20189001	-	3	2	1080	359	chlo	39807.1	8.88	34.06
BnGELP48	ZS11A05G003510	GWHPANRE022201	chrA05:1905383-1906839	+	2	1	1053	350	cyto	39178.6	6.23	33.43
BnGELP49	ZS11A05G005630	GWHPANRE022443	chrA05:3155548-3158452	-	3	2	1080	359	chlo	39667.7	8.59	32.78
BnGELP50	ZS11A05G012820	GWHPANRE023246	chrA05:7560604-7562603	+	4	3	1308	435	chlo	48089.8	8.4	41.42
BnGELP51	ZS11A05G016480	GWHPANRE023639	chrA05:10037463-10038683	-	3	2	831	276	chlo	30890.2	6	45.86
BnGELP52	ZS11A05G016500	GWHPANRE023641	chrA05:10057906-10060752	+	4	3	1155	384	E.R.	42443.1	7.64	33.89
BnGELP53	ZS11A05G016530	GWHPANRE023644	chrA05:10080165-10084534	+	4	3	1158	385	chlo	42610.4	7.07	33.12
BnGELP54	ZS11A05G016540	GWHPANRE023645	chrA05:10085228-10098532	-	5	4	930	309	cyto	34140	8.12	44.14
BnGELP55	ZS11A05G020030	GWHPANRE024033	chrA05:13373228-13382206	-	5	4	1053	350	extr	38649	6.53	30.93
BnGELP56	ZS11A05G021490	GWHPANRE024193	chrA05:15850077-15852068	-	6	5	1329	442	E.R.	49981.7	9.27	19.39
BnGELP57	ZS11A05G029640	GWHPANRE025124	chrA05:22627612-22629390	-	5	4	1077	358	E.R.	38812.2	8.27	25.57
BnGELP58	ZS11A05G031530	GWHPANRE025333	chrA05:23718217-23724010	+	7	7	1767	588	chlo	65272.2	7.47	32.88
BnGELP59	ZS11A05G031540	GWHPANRE025334	chrA05:23724524-23726867	-	5	4	1167	388	E.R.	42925.9	7.13	33.49
BnGELP60	ZS11A05G031550	GWHPANRE025335	chrA05:23738130-23740210	-	5	4	1161	386	extr	43216.2	8.04	41.75
BnGELP61	ZS11A05G034160	GWHPANRE025625	chrA05:25109749-25112320	+	6	5	771	256	extr	28527.2	4.69	47.82
BnGELP62	ZS11A05G034380	GWHPANRE025648	chrA05:25309384-25312237	-	5	5	1065	354	chlo	40034.3	9.76	36.57
BnGELP63	ZS11A05G039010	GWHPANRE026165	chrA05:27790224-27792635	-	5	4	1143	380	E.R._plas	42361	6.49	6.49
BnGELP64	ZS11A05G039470	GWHPANRE026214	chrA05:28091868-28095305	-	5	4	1101	366	pero	40330.1	5.66	34.78
BnGELP65	ZS11A06G000900	GWHPANRE026615	chrA06:552614-554625	+	5	5	1152	383	extr	43055.8	8.36	36.85
BnGELP66	ZS11A06G000910	GWHPANRE026616	chrA06:565168-567442	-	5	4	1185	394	extr	43649.6	5.56	42.9
BnGELP67	ZS11A06G000920	GWHPANRE026617	chrA06:570472-581503	+	9	9	1995	664	chlo	74342.6	7.56	33.33
BnGELP68	ZS11A06G000940	GWHPANRE026619	chrA06:646767-649485	-	6	5	1131	376	cyto	41976.8	8.81	36.09
BnGELP69	ZS11A06G005960	GWHPANRE027174	chrA06:3480857-3487297	+	6	5	1926	641	chlo	71855.9	6.63	36.48
BnGELP70	ZS11A06G014670	GWHPANRE028165	chrA06:8358430-8366872	+	10	10	2820	939	vacu	103544	9.59	51.09
BnGELP71	ZS11A06G017600	GWHPANRE028482	chrA06:10305366-10308513	-	3	2	1149	382	chlo	42276.8	6.6	39.11
BnGELP72	ZS11A06G023780	GWHPANRE029158	chrA06:17483823-17485532	+	3	2	1149	382	chlo	42253	8.71	32.35
BnGELP73	ZS11A06G025780	GWHPANRE029388	chrA06:19153873-19155411	-	5	4	732	243	nucl	27379.9	5.91	49.2
BnGELP74	ZS11A06G028600	GWHPANRE029725	chrA06:20977765-20981257	-	5	4	1053	350	extr	38677.1	8.51	22.25
BnGELP75	ZS11A06G040970	GWHPANRE031135	chrA06:28282995-28285493	-	5	4	1080	359	extr	39183.8	5.05	26.61
BnGELP76	ZS11A07G001920	GWHPANRE031640	chrA07:1262805-1265204	-	5	4	1050	349	cyto	38576.2	9.27	37.25
BnGELP77	ZS11A07G010740	GWHPANRE032632	chrA07:11462694-11470437	-	9	8	1902	633	pero	69776.8	6.81	28.87
BnGELP78	ZS11A07G011240	GWHPANRE032690	chrA07:11829427-11842992	+	9	8	1905	634	plas	69764.2	5.18	34.45
BnGELP79	ZS11A07G011260	GWHPANRE032692	chrA07:11868678-11876174	+	14	13	3243	1080	plas	119458	5.52	39.63
BnGELP80	ZS11A07G013720	GWHPANRE032970	chrA07:13445753-13447409	-	5	4	1026	341	extr	37020.3	6.52	23.37
BnGELP81	ZS11A07G015670	GWHPANRE033178	chrA07:14766188-14774971	-	15	14	4056	1351	plas	146683	9.23	51.16
BnGELP82	ZS11A07G020340	GWHPANRE033717	chrA07:17748345-17751239	-	5	4	1122	373	pero	41474.3	7.1	27.98
BnGELP83	ZS11A07G024840	GWHPANRE034247	chrA07:20163674-20165166	-	5	4	1098	365	chlo	40738.9	8.88	30.67
BnGELP84	ZS11A07G027400	GWHPANRE034532	chrA07:21451575-21464571	-	12	11	2148	715	chlo	78139.3	6.12	36.5
BnGELP85	ZS11A07G028140	GWHPANRE034626	chrA07:21943863-21945950	+	5	4	1113	370	extr	41100.7	5.02	39.14
BnGELP86	ZS11A07G029470	GWHPANRE034773	chrA07:22647355-22649431	+	6	5	1125	374	vacu	40754.5	6.21	31.57
BnGELP87	ZS11A07G029620	GWHPANRE034788	chrA07:22706495-22708075	-	5	4	1098	365	chlo	39864.8	8.87	33.87
BnGELP88	ZS11A07G033070	GWHPANRE035182	chrA07:24757101-24759288	-	4	3	1113	370	extr	40130.3	7.65	40.98
BnGELP89	ZS11A07G036060	GWHPANRE035517	chrA07:26618124-26620638	-	5	4	1365	454	vacu	49273.6	4.89	42.66
BnGELP90	ZS11A07G037460	GWHPANRE035684	chrA07:27336386-27337878	+	5	4	1020	339	extr	36777.5	5.85	25.9
BnGELP91	ZS11A07G039200	GWHPANRE035888	chrA07:28200642-28205539	+	10	10	1914	637	cyto	69913.2	6.56	29.72
BnGELP92	ZS11A08G001300	GWHPANRE036488	chrA08:862710-865110	-	5	4	1188	395	chlo	43542.8	5.86	39.35
BnGELP93	ZS11A08G001320	GWHPANRE036490	chrA08:900056-910023	+	8	7	1917	638	extr	71446.5	7.87	34.84
BnGELP94	ZS11A08G001340	GWHPANRE036492	chrA08:921010-924969	+	4	3	1161	386	extr	42544.3	7.59	29.48
BnGELP95	ZS11A08G001350	GWHPANRE036493	chrA08:929724-935934	-	9	8	2283	760	plas	84553.3	8.68	29.8
BnGELP96	ZS11A08G001360	GWHPANRE036496	chrA08:946188-948644	-	5	4	1182	393	chlo	44108.6	9.22	36.55
BnGELP97	ZS11A08G009010	GWHPANRE037364	chrA08:9192483-9196144	-	5	4	1101	366	chlo	40272.2	5.58	38.85
BnGELP98	ZS11A08G017370	GWHPANRE038322	chrA08:14922586-14934155	+	10	9	2037	678	vacu	73159.6	5.03	39.63
BnGELP99	ZS11A08G022450	GWHPANRE038908	chrA08:17880476-17887984	-	9	8	1971	656	golg	72726.3	6.39	27.71
BnGELP100	ZS11A08G022800	GWHPANRE038946	chrA08:18069359-18073853	+	9	8	2379	792	plas	87930.8	5.33	38.7
BnGELP101	ZS11A08G024070	GWHPANRE039085	chrA08:18684000-18686873	+	10	9	1686	561	plas	62276.5	9.68	35.92
BnGELP102	ZS11A08G026330	GWHPANRE039339	chrA08:19919697-19926321	-	7	6	2355	784	plas	87080.8	9.11	44.03
BnGELP103	ZS11A09G011240	GWHPANRE041469	chrA09:6416434-6424764	+	6	5	1008	335	cyto	36564.8	9.01	43.24
BnGELP104	ZS11A09G017030	GWHPANRE042131	chrA09:10702420-10717660	-	18	18	4203	1400	chlo	154328	8.36	44.93
BnGELP105	ZS11A09G018030	GWHPANRE042233	chrA09:11596091-11600726	+	9	8	1689	562	extr	62065.5	8.91	28.45
BnGELP106	ZS11A09G018500	GWHPANRE042285	chrA09:11924525-11928155	-	5	5	1032	343	extr	38020.6	8.91	29.1
BnGELP107	ZS11A09G018660	GWHPANRE042303	chrA09:12081745-12084112	+	6	5	990	329	chlo	36797.8	5.97	25.19
BnGELP108	ZS11A09G020470	GWHPANRE042499	chrA09:13582484-13584831	+	5	4	1086	361	extr	39592.6	6.1	24.7
BnGELP109	ZS11A09G022940	GWHPANRE042783	chrA09:15640442-15642564	+	4	3	1098	365	extr	40585.7	8.85	37.5
BnGELP110	ZS11A09G026230	GWHPANRE043133	chrA09:18204071-18206190	+	5	4	1182	393	chlo	43796.2	6.5	46.73
BnGELP111	ZS11A09G034730	GWHPANRE044092	chrA09:28413262-28415231	+	5	4	1170	389	extr	43000.1	4.92	42.8
BnGELP112	ZS11A09G051930	GWHPANRE046014	chrA09:38923479-38925188	-	5	4	1164	387	cyto	42316.3	8.37	20.2
BnGELP113	ZS11A09G060850	GWHPANRE047015	chrA09:43471545-43473707	+	3	2	1086	361	plas	40045.6	4.96	30.68
BnGELP114	ZS11A09G060890	GWHPANRE047019	chrA09:43486673-43488848	+	3	2	990	329	cyto	36444.2	4.78	27.13
BnGELP115	ZS11A10G005300	GWHPANRE047864	chrA10:2969532-2975203	+	6	5	2097	698	plas	76452.5	9.04	36.08
BnGELP116	ZS11A10G012300	GWHPANRE048647	chrA10:11777054-11786872	+	10	9	2151	716	nucl	79472.9	8.69	37.1
BnGELP117	ZS11A10G023330	GWHPANRE049890	chrA10:18158468-18160487	-	5	4	1170	389	chlo	43344.4	9.1	36.89
BnGELP118	ZS11A10G027150	GWHPANRE050319	chrA10:19901710-19903959	-	5	4	1191	396	pero	43454.5	5.01	26.52
BnGELP119	ZS11A10G030430	GWHPANRE050701	chrA10:21495942-21497122	+	1	0	1104	367	vacu	39988.6	8.87	35.53
BnGELP120	ZS11C01G010320	GWHPANRE052090	chrC01:6407176-6409769	-	5	4	1086	361	pero	39178.8	5.21	38.04
BnGELP121	ZS11C01G022140	GWHPANRE053447	chrC01:15698072-15700113	+	3	2	1056	351	vacu	39592	5.7	31.32
BnGELP122	ZS11C01G029860	GWHPANRE054306	chrC01:22137698-22140395	-	5	4	1122	373	chlo	41116	8.58	26.15
BnGELP123	ZS11C01G051440	GWHPANRE056670	chrC01:47864915-47866423	-	6	5	1050	349	nucl	38591.7	8.62	24.91
BnGELP124	ZS11C01G052070	GWHPANRE056745	chrC01:48489439-48491146	-	5	4	1080	359	vacu	39667.1	6.71	49.07
BnGELP125	ZS11C01G055310	GWHPANRE057113	chrC01:50884399-50887615	+	6	5	771	256	chlo	28660.5	4.99	44.54
BnGELP126	ZS11C02G001340	GWHPANRE057924	chrC02:1061667-1064684	+	4	3	1047	348	cyto	38413.9	8.4	34.57
BnGELP127	ZS11C02G001610	GWHPANRE057951	chrC02:1289123-1290763	-	5	4	936	311	cyto	33854.8	8.85	24.42
BnGELP128	ZS11C02G009100	GWHPANRE058798	chrC02:5995560-5997389	-	5	4	1113	370	vacu	40916.3	10.05	41.19
BnGELP129	ZS11C02G012090	GWHPANRE059110	chrC02:8183276-8185438	+	5	4	1089	362	extr	39158.5	5.41	31.12
BnGELP130	ZS11C02G017640	GWHPANRE059743	chrC02:12903686-12907620	-	5	4	1104	367	extr	40715.7	6.6	38.83
BnGELP131	ZS11C02G017660	GWHPANRE059745	chrC02:12923339-12927676	-	5	4	1125	374	extr	41468.9	8.54	33.66
BnGELP132	ZS11C02G024640	GWHPANRE060517	chrC02:19676820-19687117	-	4	4	1113	370	extr	40008.2	7.62	32.85
BnGELP133	ZS11C02G029290	GWHPANRE061021	chrC02:24499192-24500596	-	4	3	1083	360	E.R.	40152.2	9.08	45.47
BnGELP134	ZS11C02G032710	GWHPANRE061392	chrC02:27399328-27401158	-	5	5	1104	367	extr	40798.6	6.2	32.7
BnGELP135	ZS11C02G034250	GWHPANRE061559	chrC02:28663125-28665331	+	5	4	1026	341	cyto	37983.5	9.82	19.76
BnGELP136	ZS11C02G034260	GWHPANRE061560	chrC02:28674755-28676645	+	5	4	1032	343	extr	38993.5	9.57	27.82
BnGELP137	ZS11C02G045440	GWHPANRE062784	chrC02:43039748-43046513	-	7	6	1128	375	chlo	41619.6	9.61	30.65
BnGELP138	ZS11C02G050740	GWHPANRE063376	chrC02:49940471-49943437	+	5	5	1074	357	chlo	39750.2	8.35	26.79
BnGELP139	ZS11C02G050750	GWHPANRE063378	chrC02:49953238-49968543	-	5	4	1140	379	vacu	42957.5	8.27	32.35
BnGELP140	ZS11C02G053600	GWHPANRE063698	chrC02:52590225-52591655	+	5	4	1050	349	extr	38617.6	8.86	29.15
BnGELP141	ZS11C02G055550	GWHPANRE063914	chrC02:54927136-54939402	+	8	7	2034	677	plas	75561.3	9.3	28.44
BnGELP142	ZS11C02G058110	GWHPANRE064201	chrC02:57229152-57230807	+	5	4	1158	385	chlo	42223.4	9.24	31.52
BnGELP143	ZS11C02G058170	GWHPANRE064207	chrC02:57290460-57291228	+	3	2	576	191	chlo	21397	9.55	28.89
BnGELP144	ZS11C02G067530	GWHPANRE065236	chrC02:64803636-64805154	+	5	4	1017	338	extr	36636.8	5.71	34.06
BnGELP145	ZS11C03G001490	GWHPANRE065488	chrC03:704930-710273	+	5	4	1083	360	vacu	39923.8	9.1	38.33
BnGELP146	ZS11C03G014760	GWHPANRE067009	chrC03:7584223-7601588	-	16	15	3192	1063	nucl	117026	8.69	33.18
BnGELP147	ZS11C03G018620	GWHPANRE067444	chrC03:9981690-9982905	-	4	3	1020	339	chlo	37976.6	7.13	48.37
BnGELP148	ZS11C03G021150	GWHPANRE067740	chrC03:11618373-11621138	+	5	4	1056	351	extr	39560.7	9.76	37.78
BnGELP149	ZS11C03G022410	GWHPANRE067907	chrC03:12588786-12600355	+	13	12	1656	551	cyto	61576.5	5.86	34.83
BnGELP150	ZS11C03G035680	GWHPANRE069409	chrC03:22955635-22957505	+	5	4	1152	383	vacu	42026.4	9.1	36.38
BnGELP151	ZS11C03G037470	GWHPANRE069617	chrC03:23859639-23863740	-	5	5	1218	405	chlo	44838.6	6.52	34.41
BnGELP152	ZS11C03G044280	GWHPANRE070371	chrC03:28772302-28774259	+	5	4	870	289	chlo	32006	8.81	40.28
BnGELP153	ZS11C03G050960	GWHPANRE071095	chrC03:34385673-34387685	+	2	1	1059	352	extr	38864.2	5.99	20
BnGELP154	ZS11C03G055320	GWHPANRE071580	chrC03:38035595-38039296	+	5	4	1053	350	golg	38811.3	8.65	22.74
BnGELP155	ZS11C03G059520	GWHPANRE072053	chrC03:41461960-41463484	+	5	4	849	282	mito	31911.1	6.84	47.73
BnGELP156	ZS11C03G062080	GWHPANRE072357	chrC03:44466182-44468100	-	3	2	1149	382	chlo	42379.1	8.37	32.65
BnGELP157	ZS11C03G070330	GWHPANRE073249	chrC03:58341494-58344548	-	7	6	996	331	chlo	36290.2	10.11	41.05
BnGELP158	ZS11C03G072580	GWHPANRE073499	chrC03:60460488-60473712	-	8	7	1905	634	plas	70159.4	5.75	39.02
BnGELP159	ZS11C03G073130	GWHPANRE073562	chrC03:60977642-60986032	+	10	9	1953	650	golg	72167.9	7.8	28.14
BnGELP160	ZS11C03G086020	GWHPANRE075032	chrC03:72196753-72209002	+	10	9	2088	695	plas	75083.2	5.42	39.14
BnGELP161	ZS11C03G089250	GWHPANRE075394	chrC03:75073294-75076954	+	5	4	1173	390	chlo	43879.4	9.28	38.95
BnGELP162	ZS11C03G089260	GWHPANRE075395	chrC03:75087108-75093559	+	8	8	1743	580	plas	64271.1	8.23	32.21
BnGELP163	ZS11C03G089280	GWHPANRE075397	chrC03:75102286-75106623	-	4	3	1164	387	extr	42525.2	8.08	30.18
BnGELP164	ZS11C03G089340	GWHPANRE075403	chrC03:75143106-75145984	-	4	3	1161	386	extr	42700.7	6.52	32.16
BnGELP165	ZS11C03G089350	GWHPANRE075404	chrC03:75180143-75182460	+	5	4	1185	394	chlo	43349.6	5.99	39.16
BnGELP166	ZS11C04G004110	GWHPANRE076056	chrC04:3512022-3513600	+	2	1	1053	350	cyto	39184.6	6.31	33.62
BnGELP167	ZS11C04G006900	GWHPANRE076399	chrC04:5523287-5537504	-	3	2	1077	358	chlo	39564.6	8.59	31.81
BnGELP168	ZS11C04G017800	GWHPANRE077601	chrC04:14228568-14236702	+	5	4	1323	440	extr	48656.8	8.63	36.59
BnGELP169	ZS11C04G025540	GWHPANRE078443	chrC04:23696793-23699607	+	5	4	1149	382	extr	42035.8	5.41	36.91
BnGELP170	ZS11C04G034440	GWHPANRE079407	chrC04:34343030-34346159	+	5	4	1026	341	cyto	37657.2	9.86	20.95
BnGELP171	ZS11C04G041520	GWHPANRE080175	chrC04:41287766-41290509	+	5	4	1056	351	extr	38790.5	8.31	30.44
BnGELP172	ZS11C04G047230	GWHPANRE080818	chrC04:46744331-46750290	+	11	10	1473	490	cyto	54099.7	8.66	28.72
BnGELP173	ZS11C04G054400	GWHPANRE081617	chrC04:53017386-53019150	+	5	4	1158	385	extr	42171.1	6.83	18.72
BnGELP174	ZS11C04G057370	GWHPANRE081959	chrC04:55786648-55789605	-	5	4	720	239	chlo	26600.5	5.02	47.95
BnGELP175	ZS11C04G057440	GWHPANRE081966	chrC04:55834633-55836604	+	5	4	1143	380	chlo	41959.8	8.98	33.24
BnGELP176	ZS11C04G060200	GWHPANRE082270	chrC04:58178862-58180125	+	4	3	1041	346	vacu	38272	8.23	35.16
BnGELP177	ZS11C04G061940	GWHPANRE082481	chrC04:59482650-59491466	+	8	7	1392	463	chlo	51913.3	8.84	35.15
BnGELP178	ZS11C04G067490	GWHPANRE083106	chrC04:63339205-63341385	+	6	5	828	275	pero	31020.6	8.62	41.6
BnGELP179	ZS11C05G004820	GWHPANRE084339	chrC05:2640924-2645925	+	6	5	2097	698	plas	76318.2	8.96	34.14
BnGELP180	ZS11C05G006940	GWHPANRE084572	chrC05:3764971-3772672	+	10	9	2058	685	vacu	76385.3	7.8	37.45
BnGELP181	ZS11C05G017350	GWHPANRE085730	chrC05:11032522-11039206	+	14	13	2490	829	chlo	91308.1	9.56	60.17
BnGELP182	ZS11C05G017370	GWHPANRE085732	chrC05:11057811-11060219	+	5	4	1149	382	vacu	42732.8	8.88	36.37
BnGELP183	ZS11C05G021550	GWHPANRE086205	chrC05:14665331-14666827	+	5	4	1047	348	chlo	37559.6	5.5	17.14
BnGELP184	ZS11C05G026640	GWHPANRE086780	chrC05:19440990-19443350	-	5	4	1206	401	cyto	44828.6	6.75	37.32
BnGELP185	ZS11C05G038920	GWHPANRE088147	chrC05:35096862-35098750	-	6	5	1227	408	chlo	46003.8	9.06	21.52
BnGELP186	ZS11C05G051860	GWHPANRE089583	chrC05:48375011-48376817	-	5	4	1077	358	E.R.	38883.4	8.46	26.4
BnGELP187	ZS11C05G054390	GWHPANRE089865	chrC05:50190053-50196072	+	9	8	2325	774	nucl	85357.4	5.49	36.56
BnGELP188	ZS11C05G054410	GWHPANRE089867	chrC05:50210464-50212071	+	4	3	1122	373	extr	41269.8	8.04	37.92
BnGELP189	ZS11C05G054430	GWHPANRE089869	chrC05:50218114-50220374	-	5	4	1167	388	E.R._plas	42946.9	6.75	35.51
BnGELP190	ZS11C05G054460	GWHPANRE089872	chrC05:50271505-50273504	-	5	5	1203	400	extr	45026.6	8.9	41.23
BnGELP191	ZS11C05G054490	GWHPANRE089875	chrC05:50316357-50317201	-	3	2	477	158	extr	17155.6	4.98	30.76
BnGELP192	ZS11C05G054550	GWHPANRE089881	chrC05:50365366-50367445	+	5	4	1164	387	extr	43209.1	8.35	40.06
BnGELP193	ZS11C05G057770	GWHPANRE090279	chrC05:52546636-52549342	+	6	5	771	256	chlo	28627.3	4.67	44.95
BnGELP194	ZS11C05G062420	GWHPANRE090809	chrC05:55293957-55296845	+	5	4	1143	380	plas	42247.8	6.44	38.14
BnGELP195	ZS11C06G001410	GWHPANRE091019	chrC06:1171506-1173646	+	6	6	1164	387	extr	43540.3	8.36	39.77
BnGELP196	ZS11C06G001460	GWHPANRE091024	chrC06:1218801-1220541	-	4	3	663	220	chlo	24572.2	8.78	35.71
BnGELP197	ZS11C06G001470	GWHPANRE091025	chrC06:1236577-1239379	+	5	4	1152	383	extr	42855.8	7.64	29.67
BnGELP198	ZS11C06G001530	GWHPANRE091031	chrC06:1319689-1328379	-	10	9	2196	731	plas	81319.6	8.83	32.57
BnGELP199	ZS11C06G016870	GWHPANRE092722	chrC06:20245049-20247655	+	5	4	1119	372	cyto	41208	8.99	33.58
BnGELP200	ZS11C06G016890	GWHPANRE092724	chrC06:20269599-20271850	-	4	3	1158	385	chlo	42603.3	7.07	31.33
BnGELP201	ZS11C06G016920	GWHPANRE092727	chrC06:20330121-20332540	+	5	4	1215	404	chlo	44964.3	5.86	40.19
BnGELP202	ZS11C06G021780	GWHPANRE093274	chrC06:25509771-25514427	-	3	4	681	226	pero	25426.4	8.87	31.77
BnGELP203	ZS11C06G029330	GWHPANRE094123	chrC06:32138063-32139563	-	5	4	1098	365	chlo	40748	8.96	30.62
BnGELP204	ZS11C06G033230	GWHPANRE094555	chrC06:35087187-35089647	-	5	4	1089	362	chlo	39630.5	6.12	36.45
BnGELP205	ZS11C06G033240	GWHPANRE094557	chrC06:35109471-35112825	-	5	4	1125	374	chlo	41346.3	5.62	41.4
BnGELP206	ZS11C06G034340	GWHPANRE094680	chrC06:35918717-35920757	+	5	4	1113	370	extr	41128.7	5.12	37.76
BnGELP207	ZS11C06G036490	GWHPANRE094916	chrC06:37628448-37630310	+	5	4	1287	428	chlo	46861.5	6.09	29.84
BnGELP208	ZS11C06G036690	GWHPANRE094935	chrC06:37747542-37749131	-	5	4	1101	366	vacu	39976.9	8.88	32.79
BnGELP209	ZS11C06G042200	GWHPANRE095548	chrC06:42487219-42489458	-	4	4	1113	370	extr	40243.4	7.64	42.5
BnGELP210	ZS11C06G045960	GWHPANRE095974	chrC06:45372537-45373976	+	4	3	1182	393	chlo	43397.6	8.98	37.61
BnGELP211	ZS11C06G046180	GWHPANRE095998	chrC06:45483429-45486305	-	5	4	1431	476	chlo	51991.8	5.65	43.17
BnGELP212	ZS11C06G047970	GWHPANRE096212	chrC06:46728967-46730478	+	5	4	1020	339	extr	36772.3	6.56	24.95
BnGELP213	ZS11C06G050070	GWHPANRE096462	chrC06:47836569-47838644	+	5	4	1110	369	mito	40967	6.24	34.51
BnGELP214	ZS11C06G050080	GWHPANRE096463	chrC06:47853967-47865307	+	5	4	1089	362	vacu	39780.9	6.44	39.31
BnGELP215	ZS11C07G003890	GWHPANRE097360	chrC07:5202248-5215790	-	12	11	2136	711	cyto	79182.8	9.3	38.83
BnGELP216	ZS11C07G017850	GWHPANRE098889	chrC07:24004634-24011780	-	9	8	1902	633	pero	69848.9	7.82	28.68
BnGELP217	ZS11C07G018520	GWHPANRE098963	chrC07:24636445-24637937	+	4	3	792	263	chlo	29213.6	5.24	32.53
BnGELP218	ZS11C07G018600	GWHPANRE098971	chrC07:24695109-24705155	+	17	16	3840	1279	plas	141763	5.27	40.58
BnGELP219	ZS11C07G025160	GWHPANRE099681	chrC07:30877030-30886870	-	15	14	4167	1388	plas	150334	9.29	54.72
BnGELP220	ZS11C07G030940	GWHPANRE100338	chrC07:36535162-36537574	+	5	4	1080	359	extr	39162.8	5.05	26.39
BnGELP221	ZS11C07G036270	GWHPANRE100947	chrC07:40923738-40926841	+	2	1	570	189	cyto	21368.6	9.03	45.85
BnGELP222	ZS11C07G049770	GWHPANRE102471	chrC07:50232583-50234661	+	5	4	1107	368	extr	39986.6	5.39	27.36
BnGELP223	ZS11C07G051940	GWHPANRE102721	chrC07:51494112-51495860	-	5	4	1083	360	extr	39545.3	4.95	27.87
BnGELP224	ZS11C08G014260	GWHPANRE105735	chrC08:19289343-19291947	-	5	4	1098	365	chlo	40061.9	5.43	40.31
BnGELP225	ZS11C08G031140	GWHPANRE107632	chrC08:33140319-33144629	+	5	4	1245	414	chlo	45498.8	8.43	39.03
BnGELP226	ZS11C08G034550	GWHPANRE108028	chrC08:35750198-35753568	+	3	2	1149	382	chlo	42338	6.99	38.18
BnGELP227	ZS11C08G050150	GWHPANRE109827	chrC08:46306706-46309558	-	5	4	1164	387	cyto	42272.4	8.52	20.34
BnGELP228	ZS11C09G021830	GWHPANRE113717	chrC09:17030088-17034120	-	6	7	1830	609	pero	67682.8	7.26	40.56
BnGELP229	ZS11C09G022910	GWHPANRE113829	chrC09:18233230-18240981	-	3	2	723	240	nucl	26932.2	9.28	37.2
BnGELP230	ZS11C09G023310	GWHPANRE113872	chrC09:18650614-18655216	+	10	9	2034	677	extr	74748.1	8.56	29.01
BnGELP231	ZS11C09G024170	GWHPANRE113966	chrC09:19278313-19281702	-	6	5	1617	538	plas	58323.1	5.91	27.02
BnGELP232	ZS11C09G024190	GWHPANRE113968	chrC09:19299492-19302881	-	6	5	1617	538	plas	58323.1	5.91	27.02
BnGELP233	ZS11C09G024360	GWHPANRE113989	chrC09:19447537-19450269	+	5	4	1023	340	cyto	37809.3	8.56	32.2
BnGELP234	ZS11C09G026990	GWHPANRE114274	chrC09:21805867-21808230	+	5	4	1086	361	extr	39548.4	5.83	26.05
BnGELP235	ZS11C09G030820	GWHPANRE114710	chrC09:25560265-25562393	+	4	3	1098	365	extr	40650.9	8.95	37.79
BnGELP236	ZS11C09G035050	GWHPANRE115186	chrC09:29643459-29645586	+	5	4	1182	393	chlo	43868.3	6.3	45.75
BnGELP237	ZS11C09G046310	GWHPANRE116438	chrC09:45798058-45816772	+	10	9	2172	723	nucl	80263.1	8.95	33.83
BnGELP238	ZS11C09G062980	GWHPANRE118322	chrC09:59830742-59832745	-	5	4	1173	390	extr	43444.5	9.02	36.59
BnGELP239	ZS11C09G068090	GWHPANRE118932	chrC09:62767484-62771393	-	6	5	1191	396	pero	43524.5	4.97	25.79
BnGELP240	ZS11C09G072010	GWHPANRE119392	chrC09:65069542-65070704	+	1	0	1104	367	vacu	40004.6	8.78	33.99

## Sheet: Supplementary Table 2
Supplementary Table 2. Classification of the BnGELP genes according to the phylogenetic tree.
Clade	Gene name	Gene ID	Clade	Gene name	Gene ID
C5	AtGELP15	AT1G29660	C5	BnGELP2	ZS11A01G008490
	AtGELP16	AT1G29670		BnGELP4	ZS11A01G023160
	AtGELP18	AT1G33811		BnGELP10	ZS11A02G001210
	AtGELP35	AT1G71250		BnGELP11	ZS11A02G002680
	AtGELP36	AT1G71691		BnGELP15	ZS11A02G012970
	AtGELP38	AT1G74460		BnGELP18	ZS11A02G021870
	AtGELP45	AT2G03980		BnGELP24	ZS11A02G036270
	AtGELP46	AT2G04020		BnGELP28	ZS11A03G006660
	AtGELP48	AT2G19010		BnGELP29	ZS11A03G012530
	AtGELP49	AT2G19050		BnGELP34	ZS11A03G029920
	AtGELP50	AT2G19060		BnGELP36	ZS11A03G044640
	AtGELP51	AT2G23540		BnGELP37	ZS11A03G046470
	AtGELP60	AT3G04290		BnGELP41	ZS11A04G010280
	AtGELP73	AT3G50400		BnGELP42	ZS11A04G016980
	AtGELP77	AT4G10950		BnGELP55	ZS11A05G020030
	AtGELP78	AT4G16220		BnGELP56	ZS11A05G021490
	AtGELP79	AT4G16230		BnGELP64	ZS11A05G039470
	AtGELP80	AT4G18970		BnGELP74	ZS11A06G028600
	AtGELP82	At4G28780		BnGELP75	ZS11A06G040970
	AtGELP83	AT4G30140		BnGELP76	ZS11A07G001920
	AtGELP90	AT5G08460		BnGELP77	ZS11A07G010740
	AtGELP92	AT5G15720		BnGELP82	ZS11A07G020340
	AtGELP93	AT5G18430		BnGELP85	ZS11A07G028140
	AtGELP95	AT5G33370		BnGELP86	ZS11A07G029470
	AtGELP96	AT5G37690		BnGELP87	ZS11A07G029620
	AtGELP98	AT5G41890		BnGELP89	ZS11A07G036060
	AtGELP100	AT5G45670		BnGELP97	ZS11A08G009010
	AtGELP104	AT5G55050		BnGELP98	ZS11A08G017370
				BnGELP99	ZS11A08G022450
				BnGELP103	ZS11A09G011240
				BnGELP108	ZS11A09G020470
				BnGELP109	ZS11A09G022940
				BnGELP110	ZS11A09G026230
				BnGELP112	ZS11A09G051930
				BnGELP116	ZS11A10G012300
				BnGELP118	ZS11A10G027150
				BnGELP120	ZS11C01G010320
				BnGELP122	ZS11C01G029860
				BnGELP128	ZS11C02G009100
				BnGELP130	ZS11C02G017640
				BnGELP131	ZS11C02G017660
				BnGELP134	ZS11C02G032710
				BnGELP141	ZS11C02G055550
				BnGELP146	ZS11C03G014760
				BnGELP151	ZS11C03G037470
				BnGELP154	ZS11C03G055320
				BnGELP159	ZS11C03G073130
				BnGELP160	ZS11C03G086020
				BnGELP172	ZS11C04G047230
				BnGELP173	ZS11C04G054400
				BnGELP185	ZS11C05G038920
				BnGELP202	ZS11C06G021780
				BnGELP206	ZS11C06G034340
				BnGELP207	ZS11C06G036490
				BnGELP208	ZS11C06G036690
				BnGELP210	ZS11C06G045960
				BnGELP211	ZS11C06G046180
				BnGELP215	ZS11C07G003890
				BnGELP216	ZS11C07G017850
				BnGELP220	ZS11C07G030940
				BnGELP221	ZS11C07G036270
				BnGELP222	ZS11C07G049770
				BnGELP223	ZS11C07G051940
				BnGELP224	ZS11C08G014260
				BnGELP227	ZS11C08G050150
				BnGELP234	ZS11C09G026990
				BnGELP235	ZS11C09G030820
				BnGELP236	ZS11C09G035050
				BnGELP237	ZS11C09G046310
				BnGELP239	ZS11C09G068090
C4	AtGELP2	AT1G09390	C4	BnGELP8	ZS11A01G044290
	AtGELP6	AT1G28570		BnGELP9	ZS11A01G044640
	AtGELP7	AT1G28580		BnGELP16	ZS11A02G017330
	AtGELP8	AT1G28590		BnGELP25	ZS11A02G038060
	AtGELP9	AT1G28600		BnGELP33	ZS11A03G028320
	AtGELP10	AT1G28610		BnGELP38	ZS11A03G060460
	AtGELP11	AT1G28640		BnGELP44	ZS11A04G019210
	AtGELP12	AT1G28650		BnGELP63	ZS11A05G039010
	AtGELP13	AT1G28660		BnGELP69	ZS11A06G005960
	AtGELP14	AT1G28670		BnGELP71	ZS11A06G017600
	AtGELP17	AT1G31550		BnGELP72	ZS11A06G023780
	AtGELP26	AT1G54790		BnGELP78	ZS11A07G011240
	AtGELP27	AT1G56670		BnGELP79	ZS11A07G011260
	AtGELP33	AT1G67830		BnGELP83	ZS11A07G024840
	AtGELP53	AT2G27360		BnGELP88	ZS11A07G033070
	AtGELP61	AT3G05180		BnGELP100	ZS11A08G022800
	AtGELP68	AT3G26430		BnGELP111	ZS11A09G034730
	AtGELP69	AT3G27950		BnGELP117	ZS11A10G023330
	AtGELP72	AT3G48460		BnGELP119	ZS11A10G030430
	AtGELP75	AT3G62280		BnGELP132	ZS11C02G024640
	AtGELP76	AT4G01130		BnGELP142	ZS11C02G058110
	AtGELP89	AT5G03980		BnGELP143	ZS11C02G058170
	AtGELP91	AT5G14450		BnGELP150	ZS11C03G035680
	AtGELP101	AT5G45910		BnGELP156	ZS11C03G062080
				BnGELP158	ZS11C03G072580
				BnGELP169	ZS11C04G025540
				BnGELP175	ZS11C04G057440
				BnGELP180	ZS11C05G006940
				BnGELP184	ZS11C05G026640
				BnGELP194	ZS11C05G062420
				BnGELP203	ZS11C06G029330
				BnGELP209	ZS11C06G042200
				BnGELP217	ZS11C07G018520
				BnGELP218	ZS11C07G018600
				BnGELP226	ZS11C08G034550
				BnGELP229	ZS11C09G022910
				BnGELP238	ZS11C09G062980
				BnGELP240	ZS11C09G072010
C3	AtGELP19	AT1G53920	C3	BnGELP6	ZS11A01G038580
	AtGELP20	AT1G53940		BnGELP13	ZS11A02G007600
	AtGELP21	AT1G53990		BnGELP17	ZS11A02G019860
	AtGELP22	AT1G54000		BnGELP31	ZS11A03G017760
	AtGELP23	AT1G54010		BnGELP51	ZS11A05G016480
	AtGELP24	AT1G54020		BnGELP52	ZS11A05G016500
	AtGELP25	AT1G54030		BnGELP53	ZS11A05G016530
	AtGELP34	AT1G71120		BnGELP54	ZS11A05G016540
	AtGELP62	AT3G09930		BnGELP58	ZS11A05G031530
	AtGELP63	AT3G14210		BnGELP59	ZS11A05G031540
	AtGELP64	AT3G14220		BnGELP60	ZS11A05G031550
	AtGELP65	AT3G14225		BnGELP62	ZS11A05G034380
	AtGELP84	AT5G03590		BnGELP65	ZS11A06G000900
	AtGELP85	AT5G03600		BnGELP66	ZS11A06G000910
	AtGELP86	AT5G03610		BnGELP67	ZS11A06G000920
	AtGELP97	AT5G40990		BnGELP68	ZS11A06G000940
				BnGELP92	ZS11A08G001300
				BnGELP93	ZS11A08G001320
				BnGELP94	ZS11A08G001340
				BnGELP95	ZS11A08G001350
				BnGELP96	ZS11A08G001360
				BnGELP106	ZS11A09G018500
				BnGELP107	ZS11A09G018660
				BnGELP124	ZS11C01G052070
				BnGELP126	ZS11C02G001340
				BnGELP133	ZS11C02G029290
				BnGELP145	ZS11C03G001490
				BnGELP148	ZS11C03G021150
				BnGELP161	ZS11C03G089250
				BnGELP162	ZS11C03G089260
				BnGELP163	ZS11C03G089280
				BnGELP164	ZS11C03G089340
				BnGELP165	ZS11C03G089350
				BnGELP187	ZS11C05G054390
				BnGELP188	ZS11C05G054410
				BnGELP189	ZS11C05G054430
				BnGELP190	ZS11C05G054460
				BnGELP191	ZS11C05G054490
				BnGELP192	ZS11C05G054550
				BnGELP195	ZS11C06G001410
				BnGELP196	ZS11C06G001460
				BnGELP197	ZS11C06G001470
				BnGELP198	ZS11C06G001530
				BnGELP199	ZS11C06G016870
				BnGELP200	ZS11C06G016890
				BnGELP201	ZS11C06G016920
				BnGELP231	ZS11C09G024170
				BnGELP232	ZS11C09G024190
				BnGELP233	ZS11C09G024360
C2	AtGELP1	AT1G06990	C2	BnGELP1	ZS11A01G005360
	AtGELP3	AT1G20120		BnGELP3	ZS11A01G017100
	AtGELP4	AT1G20130		BnGELP5	ZS11A01G038240
	AtGELP5	AT1G23500		BnGELP12	ZS11A02G007530
	AtGELP28	AT1G58430		BnGELP14	ZS11A02G009600
	AtGELP29	AT1G58480		BnGELP19	ZS11A02G022920
	AtGELP30	AT1G58725		BnGELP20	ZS11A02G029720
	AtGELP31	AT1G59030		BnGELP21	ZS11A02G032190
	AtGELP32	AT1G59406		BnGELP22	ZS11A02G032210
	AtGELP37	AT1G73610		BnGELP23	ZS11A02G035100
	AtGELP39	AT1G75880		BnGELP26	ZS11A02G043610
	AtGELP40	AT1G75890		BnGELP27	ZS11A03G001300
	AtGELP41	AT1G75900		BnGELP30	ZS11A03G015520
	AtGELP42	AT1G75910		BnGELP35	ZS11A03G039670
	AtGELP43	AT1G75920		BnGELP39	ZS11A04G002150
	AtGELP44	AT1G75930		BnGELP40	ZS11A04G007470
	AtGELP47	AT2G04570		BnGELP45	ZS11A04G021380
	AtGELP52	AT2G24560		BnGELP46	ZS11A04G022330
	AtGELP54	AT2G30220		BnGELP47	ZS11A04G027230
	AtGELP55	AT2G30310		BnGELP48	ZS11A05G003510
	AtGELP56	AT2G31540		BnGELP49	ZS11A05G005630
	AtGELP57	AT2G31550		BnGELP50	ZS11A05G012820
	AtGELP58	AT2G40250		BnGELP57	ZS11A05G029640
	AtGELP59	AT2G42990		BnGELP70	ZS11A06G014670
	AtGELP66	AT3G14820		BnGELP80	ZS11A07G013720
	AtGELP67	AT3G16370		BnGELP81	ZS11A07G015670
	AtGELP70	AT3G43550		BnGELP84	ZS11A07G027400
	AtGELP71	AT3G43570		BnGELP90	ZS11A07G037460
	AtGELP74	AT3G53100		BnGELP91	ZS11A07G039200
	AtGELP81	AT4G26790		BnGELP101	ZS11A08G024070
	AtGELP87	AT5G03810		BnGELP102	ZS11A08G026330
	AtGELP88	AT5G03820		BnGELP104	ZS11A09G017030
	AtGELP94	AT5G22810		BnGELP105	ZS11A09G018030
	AtGELP99	AT5G42170		BnGELP113	ZS11A09G060850
	AtGELP102	AT5G45950		BnGELP114	ZS11A09G060890
	AtGELP103	AT5G45960		BnGELP115	ZS11A10G005300
	AtGELP105	AT5G63170		BnGELP121	ZS11C01G022140
				BnGELP123	ZS11C01G051440
				BnGELP127	ZS11C02G001610
				BnGELP129	ZS11C02G012090
				BnGELP135	ZS11C02G034250
				BnGELP136	ZS11C02G034260
				BnGELP137	ZS11C02G045440
				BnGELP138	ZS11C02G050740
				BnGELP139	ZS11C02G050750
				BnGELP140	ZS11C02G053600
				BnGELP144	ZS11C02G067530
				BnGELP147	ZS11C03G018620
				BnGELP152	ZS11C03G044280
				BnGELP153	ZS11C03G050960
				BnGELP157	ZS11C03G070330
				BnGELP166	ZS11C04G004110
				BnGELP167	ZS11C04G006900
				BnGELP168	ZS11C04G017800
				BnGELP170	ZS11C04G034440
				BnGELP171	ZS11C04G041520
				BnGELP176	ZS11C04G060200
				BnGELP177	ZS11C04G061940
				BnGELP179	ZS11C05G004820
				BnGELP181	ZS11C05G017350
				BnGELP182	ZS11C05G017370
				BnGELP183	ZS11C05G021550
				BnGELP186	ZS11C05G051860
				BnGELP204	ZS11C06G033230
				BnGELP205	ZS11C06G033240
				BnGELP212	ZS11C06G047970
				BnGELP213	ZS11C06G050070
				BnGELP214	ZS11C06G050080
				BnGELP219	ZS11C07G025160
				BnGELP225	ZS11C08G031140
				BnGELP228	ZS11C09G021830
				BnGELP230	ZS11C09G023310
C1			C1	BnGELP7	ZS11A01G040210
				BnGELP32	ZS11A03G018690
				BnGELP43	ZS11A04G019200
				BnGELP61	ZS11A05G034160
				BnGELP73	ZS11A06G025780
				BnGELP125	ZS11C01G055310
				BnGELP149	ZS11C03G022410
				BnGELP155	ZS11C03G059520
				BnGELP174	ZS11C04G057370
				BnGELP178	ZS11C04G067490
				BnGELP193	ZS11C05G057770

## Sheet: Supplementary Table 3
Supplementary Table 3. List of syntenic blocks of the GELP genes in B. napus.
Gene Name		Gene ID
BnGELP2	BnGELP120	ZS11A01G008490	ZS11C01G010320
BnGELP3	BnGELP121	ZS11A01G017100	ZS11C01G022140
BnGELP4	BnGELP122	ZS11A01G023160	ZS11C01G029860
BnGELP5	BnGELP123	ZS11A01G038240	ZS11C01G051440
BnGELP6	BnGELP59	ZS11A01G038580	ZS11A05G031540
BnGELP6	BnGELP53	ZS11A01G038580	ZS11A05G016530
BnGELP6	BnGELP65	ZS11A01G038580	ZS11A06G000900
BnGELP6	BnGELP124	ZS11A01G038580	ZS11C01G052070
BnGELP6	BnGELP189	ZS11A01G038580	ZS11C05G054430
BnGELP6	BnGELP200	ZS11A01G038580	ZS11C06G016890
BnGELP6	BnGELP197	ZS11A01G038580	ZS11C06G001470
BnGELP7	BnGELP61	ZS11A01G040210	ZS11A05G034160
BnGELP7	BnGELP125	ZS11A01G040210	ZS11C01G055310
BnGELP7	BnGELP193	ZS11A01G040210	ZS11C05G057770
BnGELP8	BnGELP9	ZS11A01G044290	ZS11A01G044640
BnGELP8	BnGELP194	ZS11A01G044290	ZS11C05G062420
BnGELP9	BnGELP194	ZS11A01G044640	ZS11C05G062420
BnGELP10	BnGELP128	ZS11A02G001210	ZS11C02G009100
BnGELP11	BnGELP28	ZS11A02G002680	ZS11A03G006660
BnGELP12	BnGELP27	ZS11A02G007530	ZS11A03G001300
BnGELP12	BnGELP127	ZS11A02G007530	ZS11C02G001610
BnGELP13	BnGELP62	ZS11A02G007600	ZS11A05G034380
BnGELP13	BnGELP126	ZS11A02G007600	ZS11C02G001340
BnGELP13	BnGELP145	ZS11A02G007600	ZS11C03G001490
BnGELP14	BnGELP129	ZS11A02G009600	ZS11C02G012090
BnGELP15	BnGELP29	ZS11A02G012970	ZS11A03G012530
BnGELP15	BnGELP116	ZS11A02G012970	ZS11A10G012300
BnGELP15	BnGELP130	ZS11A02G012970	ZS11C02G017640
BnGELP15	BnGELP146	ZS11A02G012970	ZS11C03G014760
BnGELP15	BnGELP237	ZS11A02G012970	ZS11C09G046310
BnGELP16	BnGELP88	ZS11A02G017330	ZS11A07G033070
BnGELP16	BnGELP132	ZS11A02G017330	ZS11C02G024640
BnGELP16	BnGELP209	ZS11A02G017330	ZS11C06G042200
BnGELP17	BnGELP133	ZS11A02G019860	ZS11C02G029290
BnGELP18	BnGELP85	ZS11A02G021870	ZS11A07G028140
BnGELP18	BnGELP134	ZS11A02G021870	ZS11C02G032710
BnGELP18	BnGELP206	ZS11A02G021870	ZS11C06G034340
BnGELP19	BnGELP81	ZS11A02G022920	ZS11A07G015670
BnGELP19	BnGELP219	ZS11A02G022920	ZS11C07G025160
BnGELP20	BnGELP137	ZS11A02G029720	ZS11C02G045440
BnGELP21	BnGELP138	ZS11A02G032190	ZS11C02G050740
BnGELP23	BnGELP140	ZS11A02G035100	ZS11C02G053600
BnGELP24	BnGELP109	ZS11A02G036270	ZS11A09G022940
BnGELP24	BnGELP141	ZS11A02G036270	ZS11C02G055550
BnGELP24	BnGELP235	ZS11A02G036270	ZS11C09G030820
BnGELP25	BnGELP142	ZS11A02G038060	ZS11C02G058110
BnGELP26	BnGELP144	ZS11A02G043610	ZS11C02G067530
BnGELP27	BnGELP127	ZS11A03G001300	ZS11C02G001610
BnGELP29	BnGELP116	ZS11A03G012530	ZS11A10G012300
BnGELP29	BnGELP130	ZS11A03G012530	ZS11C02G017640
BnGELP29	BnGELP146	ZS11A03G012530	ZS11C03G014760
BnGELP29	BnGELP237	ZS11A03G012530	ZS11C09G046310
BnGELP30	BnGELP46	ZS11A03G018690	ZS11A04G026660
BnGELP30	BnGELP50	ZS11A03G015520	ZS11A05G012820
BnGELP30	BnGELP147	ZS11A03G015520	ZS11C03G018620
BnGELP30	BnGELP168	ZS11A03G015520	ZS11C04G017800
BnGELP30	BnGELP177	ZS11A03G015520	ZS11C04G061940
BnGELP31	BnGELP148	ZS11A03G017760	ZS11C03G021150
BnGELP32	BnGELP149	ZS11A03G018690	ZS11C03G022410
BnGELP32	BnGELP178	ZS11A03G018690	ZS11C04G067490
BnGELP33	BnGELP150	ZS11A03G028320	ZS11C03G035680
BnGELP34	BnGELP64	ZS11A03G029920	ZS11A05G039470
BnGELP34	BnGELP151	ZS11A03G029920	ZS11C03G037470
BnGELP35	BnGELP153	ZS11A03G039670	ZS11C03G050960
BnGELP36	BnGELP222	ZS11A03G044640	ZS11C07G049770
BnGELP37	BnGELP75	ZS11A03G046470	ZS11A06G040970
BnGELP37	BnGELP108	ZS11A03G046470	ZS11A09G020470
BnGELP37	BnGELP223	ZS11A03G046470	ZS11C07G051940
BnGELP37	BnGELP220	ZS11A03G046470	ZS11C07G030940
BnGELP37	BnGELP234	ZS11A03G046470	ZS11C09G026990
BnGELP40	BnGELP171	ZS11A04G007470	ZS11C04G041520
BnGELP41	BnGELP172	ZS11A04G010280	ZS11C04G047230
BnGELP42	BnGELP112	ZS11A04G016980	ZS11A09G051930
BnGELP42	BnGELP173	ZS11A04G016980	ZS11C04G054400
BnGELP42	BnGELP227	ZS11A04G016980	ZS11C08G050150
BnGELP43	BnGELP174	ZS11A04G019200	ZS11C04G057370
BnGELP44	BnGELP175	ZS11A04G019210	ZS11C04G057440
BnGELP45	BnGELP115	ZS11A04G021380	ZS11A10G005300
BnGELP45	BnGELP176	ZS11A04G021380	ZS11C04G060200
BnGELP45	BnGELP179	ZS11A04G021380	ZS11C05G004820
BnGELP46	BnGELP50	ZS11A04G022330	ZS11A05G012820
BnGELP46	BnGELP147	ZS11A04G022330	ZS11C03G018620
BnGELP46	BnGELP177	ZS11A04G022330	ZS11C04G061940
BnGELP46	BnGELP168	ZS11A04G022330	ZS11C04G017800
BnGELP47	BnGELP49	ZS11A04G027230	ZS11A05G005630
BnGELP47	BnGELP167	ZS11A04G027230	ZS11C04G006900
BnGELP48	BnGELP166	ZS11A05G003510	ZS11C04G004110
BnGELP49	BnGELP167	ZS11A05G005630	ZS11C04G006900
BnGELP50	BnGELP147	ZS11A05G012820	ZS11C03G018620
BnGELP50	BnGELP168	ZS11A05G012820	ZS11C04G017800
BnGELP50	BnGELP177	ZS11A05G012820	ZS11C04G061940
BnGELP51	BnGELP165	ZS11A05G016480	ZS11C03G089350
BnGELP51	BnGELP196	ZS11A05G016480	ZS11C06G001460
BnGELP52	BnGELP59	ZS11A05G016500	ZS11A05G031540
BnGELP52	BnGELP65	ZS11A05G016500	ZS11A06G000900
BnGELP52	BnGELP163	ZS11A05G016500	ZS11C03G089340
BnGELP52	BnGELP189	ZS11A05G016500	ZS11C05G054430
BnGELP53	BnGELP124	ZS11A05G016530	ZS11C01G052070
BnGELP54	BnGELP58	ZS11A05G016540	ZS11A05G031530
BnGELP54	BnGELP68	ZS11A05G016540	ZS11A06G000940
BnGELP54	BnGELP95	ZS11A05G016540	ZS11A08G001350
BnGELP54	BnGELP161	ZS11A05G016540	ZS11C03G089250
BnGELP54	BnGELP187	ZS11A05G016540	ZS11C05G054390
BnGELP54	BnGELP199	ZS11A05G016540	ZS11C06G016870
BnGELP56	BnGELP185	ZS11A05G021490	ZS11C05G038920
BnGELP57	BnGELP152	ZS11A05G029640	ZS11C03G044280
BnGELP57	BnGELP186	ZS11A05G029640	ZS11C05G051860
BnGELP58	BnGELP68	ZS11A05G031530	ZS11A06G000940
BnGELP58	BnGELP95	ZS11A05G031530	ZS11A08G001350
BnGELP58	BnGELP161	ZS11A05G031530	ZS11C03G089250
BnGELP58	BnGELP199	ZS11A05G031530	ZS11C06G016870
BnGELP59	BnGELP94	ZS11A05G031540	ZS11A08G001340
BnGELP59	BnGELP124	ZS11A05G031540	ZS11C01G052070
BnGELP59	BnGELP189	ZS11A05G031540	ZS11C05G054430
BnGELP59	BnGELP200	ZS11A05G031540	ZS11C06G016890
BnGELP61	BnGELP125	ZS11A05G034160	ZS11C01G055310
BnGELP61	BnGELP193	ZS11A05G034160	ZS11C05G057770
BnGELP62	BnGELP145	ZS11A05G034380	ZS11C03G001490
BnGELP63	BnGELP194	ZS11A05G039010	ZS11C05G062420
BnGELP64	BnGELP128	ZS11A05G039470	ZS11C02G009100
BnGELP64	BnGELP151	ZS11A05G039470	ZS11C03G037470
BnGELP65	BnGELP124	ZS11A06G000900	ZS11C01G052070
BnGELP65	BnGELP195	ZS11A06G000900	ZS11C06G001410
BnGELP65	BnGELP200	ZS11A06G000900	ZS11C06G016890
BnGELP66	BnGELP92	ZS11A06G000910	ZS11A08G001300
BnGELP66	BnGELP165	ZS11A06G000910	ZS11C03G089350
BnGELP66	BnGELP196	ZS11A06G000910	ZS11C06G001460
BnGELP68	BnGELP95	ZS11A06G000940	ZS11A08G001350
BnGELP68	BnGELP161	ZS11A06G000940	ZS11C03G089250
BnGELP68	BnGELP187	ZS11A06G000940	ZS11C05G054390
BnGELP68	BnGELP199	ZS11A06G000940	ZS11C06G016870
BnGELP69	BnGELP180	ZS11A06G005960	ZS11C05G006940
BnGELP69	BnGELP229	ZS11A06G005960	ZS11C09G022910
BnGELP70	BnGELP91	ZS11A06G014670	ZS11A07G039200
BnGELP70	BnGELP81	ZS11A06G014670	ZS11A07G015670
BnGELP70	BnGELP84	ZS11A06G014670	ZS11A07G027400
BnGELP70	BnGELP102	ZS11A06G014670	ZS11A08G026330
BnGELP70	BnGELP213	ZS11A06G014670	ZS11C06G050070
BnGELP70	BnGELP219	ZS11A06G014670	ZS11C07G025160
BnGELP70	BnGELP225	ZS11A06G014670	ZS11C08G031140
BnGELP71	BnGELP72	ZS11A06G017600	ZS11A06G023780
BnGELP71	BnGELP156	ZS11A06G017600	ZS11C03G062080
BnGELP71	BnGELP226	ZS11A06G017600	ZS11C08G034550
BnGELP72	BnGELP156	ZS11A06G023780	ZS11C03G062080
BnGELP72	BnGELP226	ZS11A06G023780	ZS11C08G034550
BnGELP73	BnGELP155	ZS11A06G025780	ZS11C03G059520
BnGELP74	BnGELP76	ZS11A06G028600	ZS11A07G001920
BnGELP74	BnGELP103	ZS11A06G028600	ZS11A09G011240
BnGELP74	BnGELP154	ZS11A06G028600	ZS11C03G055320
BnGELP75	BnGELP108	ZS11A06G040970	ZS11A09G020470
BnGELP75	BnGELP223	ZS11A06G040970	ZS11C07G051940
BnGELP75	BnGELP220	ZS11A06G040970	ZS11C07G030940
BnGELP75	BnGELP234	ZS11A06G040970	ZS11C09G026990
BnGELP76	BnGELP154	ZS11A07G001920	ZS11C03G055320
BnGELP76	BnGELP160	ZS11A07G001920	ZS11C03G086020
BnGELP76	BnGELP215	ZS11A07G001920	ZS11C07G003890
BnGELP77	BnGELP99	ZS11A07G010740	ZS11A08G022450
BnGELP77	BnGELP159	ZS11A07G010740	ZS11C03G073130
BnGELP77	BnGELP216	ZS11A07G010740	ZS11C07G017850
BnGELP78	BnGELP100	ZS11A07G011240	ZS11A08G022800
BnGELP78	BnGELP158	ZS11A07G011240	ZS11C03G072580
BnGELP78	BnGELP217	ZS11A07G011240	ZS11C07G018520
BnGELP80	BnGELP183	ZS11A07G013720	ZS11C05G021550
BnGELP81	BnGELP135	ZS11A07G015670	ZS11C02G034250
BnGELP81	BnGELP181	ZS11A07G015670	ZS11C05G017350
BnGELP81	BnGELP204	ZS11A07G015670	ZS11C06G033230
BnGELP81	BnGELP213	ZS11A07G015670	ZS11C06G050070
BnGELP81	BnGELP219	ZS11A07G015670	ZS11C07G025160
BnGELP81	BnGELP225	ZS11A07G015670	ZS11C08G031140
BnGELP82	BnGELP202	ZS11A07G020340	ZS11C06G021780
BnGELP83	BnGELP203	ZS11A07G024840	ZS11C06G029330
BnGELP84	BnGELP91	ZS11A07G027400	ZS11A07G039200
BnGELP84	BnGELP204	ZS11A07G027400	ZS11C06G033230
BnGELP84	BnGELP213	ZS11A07G027400	ZS11C06G050070
BnGELP84	BnGELP219	ZS11A07G027400	ZS11C07G025160
BnGELP85	BnGELP134	ZS11A07G028140	ZS11C02G032710
BnGELP85	BnGELP206	ZS11A07G028140	ZS11C06G034340
BnGELP86	BnGELP89	ZS11A07G029470	ZS11A07G036060
BnGELP86	BnGELP207	ZS11A07G029470	ZS11C06G036490
BnGELP86	BnGELP211	ZS11A07G029470	ZS11C06G046180
BnGELP87	BnGELP208	ZS11A07G029620	ZS11C06G036690
BnGELP87	BnGELP210	ZS11A07G029620	ZS11C06G045960
BnGELP88	BnGELP132	ZS11A07G033070	ZS11C02G024640
BnGELP88	BnGELP209	ZS11A07G033070	ZS11C06G042200
BnGELP89	BnGELP211	ZS11A07G036060	ZS11C06G046180
BnGELP89	BnGELP207	ZS11A07G036060	ZS11C06G036490
BnGELP90	BnGELP212	ZS11A07G037460	ZS11C06G047970
BnGELP91	BnGELP182	ZS11A07G039200	ZS11C05G017370
BnGELP91	BnGELP213	ZS11A07G039200	ZS11C06G050070
BnGELP91	BnGELP204	ZS11A07G039200	ZS11C06G033230
BnGELP92	BnGELP165	ZS11A08G001300	ZS11C03G089350
BnGELP92	BnGELP196	ZS11A08G001300	ZS11C06G001460
BnGELP92	BnGELP200	ZS11A08G001300	ZS11C06G016890
BnGELP93	BnGELP163	ZS11A08G001320	ZS11C03G089340
BnGELP94	BnGELP192	ZS11A08G001340	ZS11C05G054550
BnGELP95	BnGELP161	ZS11A08G001350	ZS11C03G089250
BnGELP95	BnGELP187	ZS11A08G001350	ZS11C05G054390
BnGELP95	BnGELP199	ZS11A08G001350	ZS11C06G016870
BnGELP96	BnGELP198	ZS11A08G001360	ZS11C06G001530
BnGELP97	BnGELP224	ZS11A08G009010	ZS11C08G014260
BnGELP98	BnGELP160	ZS11A08G017370	ZS11C03G086020
BnGELP99	BnGELP159	ZS11A08G022450	ZS11C03G073130
BnGELP99	BnGELP216	ZS11A08G022450	ZS11C07G017850
BnGELP100	BnGELP111	ZS11A08G022800	ZS11A09G034730
BnGELP100	BnGELP158	ZS11A08G022800	ZS11C03G072580
BnGELP100	BnGELP184	ZS11A08G022800	ZS11C05G026640
BnGELP100	BnGELP217	ZS11A08G022800	ZS11C07G018520
BnGELP102	BnGELP181	ZS11A08G026330	ZS11C05G017350
BnGELP102	BnGELP219	ZS11A08G026330	ZS11C07G025160
BnGELP102	BnGELP225	ZS11A08G026330	ZS11C08G031140
BnGELP104	BnGELP228	ZS11A09G017030	ZS11C09G021830
BnGELP105	BnGELP230	ZS11A09G018030	ZS11C09G023310
BnGELP106	BnGELP231	ZS11A09G018500	ZS11C09G024170
BnGELP107	BnGELP233	ZS11A09G018660	ZS11C09G024360
BnGELP108	BnGELP220	ZS11A09G020470	ZS11C07G030940
BnGELP108	BnGELP223	ZS11A09G020470	ZS11C07G051940
BnGELP108	BnGELP234	ZS11A09G020470	ZS11C09G026990
BnGELP109	BnGELP141	ZS11A09G022940	ZS11C02G055550
BnGELP109	BnGELP235	ZS11A09G022940	ZS11C09G030820
BnGELP110	BnGELP236	ZS11A09G026230	ZS11C09G035050
BnGELP111	BnGELP158	ZS11A09G034730	ZS11C03G072580
BnGELP111	BnGELP218	ZS11A09G034730	ZS11C07G018600
BnGELP112	BnGELP173	ZS11A09G051930	ZS11C04G054400
BnGELP112	BnGELP227	ZS11A09G051930	ZS11C08G050150
BnGELP113	BnGELP115	ZS11A09G060850	ZS11A10G005300
BnGELP113	BnGELP179	ZS11A09G060850	ZS11C05G004820
BnGELP115	BnGELP176	ZS11A10G005300	ZS11C04G060200
BnGELP115	BnGELP179	ZS11A10G005300	ZS11C05G004820
BnGELP116	BnGELP130	ZS11A10G012300	ZS11C02G017640
BnGELP116	BnGELP146	ZS11A10G012300	ZS11C03G014760
BnGELP116	BnGELP237	ZS11A10G012300	ZS11C09G046310
BnGELP117	BnGELP238	ZS11A10G023330	ZS11C09G062980
BnGELP118	BnGELP239	ZS11A10G027150	ZS11C09G068090
BnGELP119	BnGELP240	ZS11A10G030430	ZS11C09G072010
BnGELP124	BnGELP189	ZS11C01G052070	ZS11C05G054430
BnGELP124	BnGELP200	ZS11C01G052070	ZS11C06G016890
BnGELP124	BnGELP197	ZS11C01G052070	ZS11C06G001470
BnGELP125	BnGELP193	ZS11C01G055310	ZS11C05G057770
BnGELP126	BnGELP145	ZS11C02G001340	ZS11C03G001490
BnGELP130	BnGELP146	ZS11C02G017640	ZS11C03G014760
BnGELP130	BnGELP237	ZS11C02G017640	ZS11C09G046310
BnGELP132	BnGELP209	ZS11C02G024640	ZS11C06G042200
BnGELP134	BnGELP206	ZS11C02G032710	ZS11C06G034340
BnGELP135	BnGELP219	ZS11C02G034250	ZS11C07G025160
BnGELP141	BnGELP235	ZS11C02G055550	ZS11C09G030820
BnGELP146	BnGELP237	ZS11C03G014760	ZS11C09G046310
BnGELP147	BnGELP168	ZS11C03G018620	ZS11C04G017800
BnGELP147	BnGELP177	ZS11C03G018620	ZS11C04G061940
BnGELP149	BnGELP178	ZS11C03G022410	ZS11C04G067490
BnGELP152	BnGELP186	ZS11C03G044280	ZS11C05G051860
BnGELP156	BnGELP226	ZS11C03G062080	ZS11C08G034550
BnGELP158	BnGELP184	ZS11C03G072580	ZS11C05G026640
BnGELP158	BnGELP217	ZS11C03G072580	ZS11C07G018520
BnGELP159	BnGELP216	ZS11C03G073130	ZS11C07G017850
BnGELP161	BnGELP199	ZS11C03G089250	ZS11C06G016870
BnGELP161	BnGELP198	ZS11C03G089250	ZS11C06G001530
BnGELP163	BnGELP197	ZS11C03G089340	ZS11C06G001470
BnGELP165	BnGELP196	ZS11C03G089350	ZS11C06G001460
BnGELP168	BnGELP177	ZS11C04G017800	ZS11C04G061940
BnGELP173	BnGELP227	ZS11C04G054400	ZS11C08G050150
BnGELP176	BnGELP179	ZS11C04G060200	ZS11C05G004820
BnGELP180	BnGELP229	ZS11C05G006940	ZS11C09G022910
BnGELP181	BnGELP213	ZS11C05G017350	ZS11C06G050070
BnGELP181	BnGELP219	ZS11C05G017350	ZS11C07G025160
BnGELP182	BnGELP214	ZS11C05G017370	ZS11C06G050080
BnGELP182	BnGELP225	ZS11C05G017370	ZS11C08G031140
BnGELP184	BnGELP217	ZS11C05G026640	ZS11C07G018520
BnGELP187	BnGELP199	ZS11C05G054390	ZS11C06G016870
BnGELP191	BnGELP197	ZS11C05G054490	ZS11C06G001470
BnGELP192	BnGELP200	ZS11C05G054550	ZS11C06G016890
BnGELP195	BnGELP200	ZS11C06G001410	ZS11C06G016890
BnGELP204	BnGELP213	ZS11C06G033230	ZS11C06G050070
BnGELP204	BnGELP219	ZS11C06G033230	ZS11C07G025160
BnGELP204	BnGELP225	ZS11C06G033230	ZS11C08G031140
BnGELP207	BnGELP211	ZS11C06G036490	ZS11C06G046180
BnGELP208	BnGELP210	ZS11C06G036690	ZS11C06G045960
BnGELP213	BnGELP219	ZS11C06G050070	ZS11C07G025160
BnGELP213	BnGELP225	ZS11C06G050070	ZS11C08G031140
BnGELP219	BnGELP225	ZS11C07G025160	ZS11C08G031140
BnGELP220	BnGELP223	ZS11C07G030940	ZS11C07G051940
BnGELP220	BnGELP234	ZS11C07G030940	ZS11C09G026990
BnGELP223	BnGELP234	ZS11C07G051940	ZS11C09G026990

## Sheet: Supplementary Table 4
Supplementary Table 4. Interspecies collinear gene pairs.
Gene1		Gene2
Gene ID	Gene Name	Gene ID	Gene Name
ZS11A01G017100	BnGELP3	AT4G26790	AtGELP81
ZS11A01G023160	BnGELP4	AT3G50400	AtGELP73
ZS11A01G038240	BnGELP5	AT3G14820	AtGELP66
ZS11A01G038580	BnGELP6	AT1G54000	AtGELP22
ZS11A01G038580	BnGELP6	AT3G14210	AtGELP63
ZS11A01G044290	BnGELP8	AT3G05180	AtGELP61
ZS11A01G044640	BnGELP9	AT3G05180	AtGELP61
ZS11A02G001210	BnGELP10	AT3G04290	AtGELP60
ZS11A02G001210	BnGELP10	AT5G18430	AtGELP93
ZS11A02G002680	BnGELP11	AT5G15720	AtGELP92
ZS11A02G007530	BnGELP12	AT5G03810	AtGELP87
ZS11A02G007600	BnGELP13	AT3G09930	AtGELP62
ZS11A02G007600	BnGELP13	AT5G03590	AtGELP84
ZS11A02G009600	BnGELP14	AT5G22810	AtGELP94
ZS11A02G012970	BnGELP15	AT5G55050	AtGELP104
ZS11A02G017330	BnGELP16	AT1G67830	AtGELP33
ZS11A02G019860	BnGELP17	AT1G71120	AtGELP34
ZS11A02G021870	BnGELP18	AT1G74460	AtGELP38
ZS11A02G022920	BnGELP19	AT1G75870	AtGELP102
ZS11A02G032190	BnGELP21	AT5G45950	AtGELP102
ZS11A02G036270	BnGELP24	AT2G03980	AtGELP45
ZS11A02G038060	BnGELP25	AT3G27950	AtGELP69
ZS11A02G043610	BnGELP26	AT5G63170	AtGELP105
ZS11A03G001300	BnGELP27	AT5G03795	AtGELP92
ZS11A03G006660	BnGELP28	AT5G15720	AtGELP92
ZS11A03G012530	BnGELP29	AT5G55050	AtGELP104
ZS11A03G015520	BnGELP30	AT2G31540	AtGELP56
ZS11A03G028320	BnGELP33	AT4G01130	AtGELP76
ZS11A03G029920	BnGELP34	AT3G04290	AtGELP60
ZS11A03G029920	BnGELP34	AT5G18430	AtGELP93
ZS11A03G039670	BnGELP35	AT2G04570	AtGELP47
ZS11A03G044640	BnGELP36	AT4G16220	AtGELP78
ZS11A03G046470	BnGELP37	AT4G18970	AtGELP80
ZS11A03G046470	BnGELP37	AT5G45670	AtGELP100
ZS11A04G007470	BnGELP40	AT3G53100	AtGELP74
ZS11A04G010280	BnGELP41	AT5G37690	AtGELP96
ZS11A04G016980	BnGELP42	AT3G50400	AtGELP73
ZS11A04G016980	BnGELP42	AT2G23540	AtGELP51
ZS11A04G021380	BnGELP45	AT2G30310	AtGELP55
ZS11A04G022330	BnGELP46	AT2G31540	AtGELP56
ZS11A04G027230	BnGELP47	AT2G40250	AtGELP58
ZS11A05G003510	BnGELP48	AT2G42990	AtGELP59
ZS11A05G005630	BnGELP49	AT2G40250	AtGELP58
ZS11A05G012820	BnGELP50	AT2G31540	AtGELP56
ZS11A05G016480	BnGELP51	AT1G54030	AtGELP25
ZS11A05G016500	BnGELP52	AT1G54000	AtGELP22
ZS11A05G016500	BnGELP52	AT3G14210	AtGELP63
ZS11A05G016540	BnGELP54	AT1G53920	AtGELP19
ZS11A05G016540	BnGELP54	AT3G14225	AtGELP65
ZS11A05G021490	BnGELP56	AT1G33811	AtGELP18
ZS11A05G029640	BnGELP57	AT3G16370	AtGELP67
ZS11A05G031530	BnGELP58	AT1G53920	AtGELP19
ZS11A05G031530	BnGELP58	AT3G14225	AtGELP65
ZS11A05G031540	BnGELP59	AT1G54000	AtGELP22
ZS11A05G031540	BnGELP59	AT3G14210	AtGELP63
ZS11A05G034380	BnGELP62	AT3G09930	AtGELP62
ZS11A05G039010	BnGELP63	AT3G05180	AtGELP61
ZS11A05G039470	BnGELP64	AT3G04290	AtGELP60
ZS11A05G039470	BnGELP64	AT5G18430	AtGELP93
ZS11A05G039470	BnGELP64	AT5G18430	AtGELP93
ZS11A06G000900	BnGELP65	AT1G54000	AtGELP22
ZS11A06G000900	BnGELP65	AT3G14210	AtGELP63
ZS11A06G000940	BnGELP68	AT1G53920	AtGELP19
ZS11A06G000940	BnGELP68	AT3G14225	AtGELP65
ZS11A06G005960	BnGELP69	AT1G09390	AtGELP2
ZS11A06G005960	BnGELP69	AT1G56670	AtGELP27
ZS11A06G014670	BnGELP70	AT1G20120	AtGELP3
ZS11A06G014670	BnGELP70	AT1G75880	AtGELP39
ZS11A06G017600	BnGELP71	AT3G48460	AtGELP72
ZS11A06G023780	BnGELP72	AT3G48460	AtGELP72
ZS11A06G028600	BnGELP74	AT2G19010	AtGELP48
ZS11A06G040970	BnGELP75	AT4G18970	AtGELP80
ZS11A06G040970	BnGELP75	AT5G45670	AtGELP100
ZS11A07G001920	BnGELP76	AT2G19010	AtGELP48
ZS11A07G001920	BnGELP76	AT4G30140	AtGELP83
ZS11A07G010740	BnGELP77	AT1G29660	AtGELP15
ZS11A07G013720	BnGELP80	AT1G23500	AtGELP5
ZS11A07G015670	BnGELP81	AT1G20120	AtGELP3
ZS11A07G015670	BnGELP81	AT1G75880	AtGELP39
ZS11A07G020340	BnGELP82	AT5G41890	AtGELP98
ZS11A07G024840	BnGELP83	AT3G62280	AtGELP75
ZS11A07G027400	BnGELP84	AT1G75880	AtGELP39
ZS11A07G027400	BnGELP84	AT1G20120	AtGELP3
ZS11A07G028140	BnGELP85	AT1G74460	AtGELP38
ZS11A07G029470	BnGELP86	AT1G71691	AtGELP36
ZS11A07G029620	BnGELP87	AT1G71250	AtGELP35
ZS11A07G033070	BnGELP88	AT1G67830	AtGELP33
ZS11A07G036060	BnGELP89	AT1G71691	AtGELP36
ZS11A07G037460	BnGELP90	AT1G73610	AtGELP37
ZS11A07G039200	BnGELP91	AT1G75880	AtGELP39
ZS11A07G039200	BnGELP91	AT1G20120	AtGELP3
ZS11A08G001300	BnGELP92	AT1G54030	AtGELP25
ZS11A08G001320	BnGELP93	AT1G54000	AtGELP22
ZS11A08G001320	BnGELP93	AT3G14210	AtGELP63
ZS11A08G001350	BnGELP95	AT3G14225	AtGELP65
ZS11A08G009010	BnGELP97	AT5G33370	AtGELP95
ZS11A08G009010	BnGELP97	AT5G33370	AtGELP95
ZS11A08G017370	BnGELP98	AT2G19010	AtGELP48
ZS11A08G017370	BnGELP98	AT4G30140	AtGELP83
ZS11A08G022450	BnGELP99	AT1G29660	AtGELP15
ZS11A08G022800	BnGELP100	AT1G28570	AtGELP6
ZS11A08G026330	BnGELP102	AT1G20120	AtGELP3
ZS11A08G026330	BnGELP102	AT1G75880	AtGELP39
ZS11A09G011240	BnGELP103	AT2G19010	AtGELP48
ZS11A09G011240	BnGELP103	AT4G30140	AtGELP83
ZS11A09G017030	BnGELP104	AT1G59406	AtGELP32
ZS11A09G020470	BnGELP108	AT4G18970	AtGELP80
ZS11A09G020470	BnGELP108	AT5G45670	AtGELP100
ZS11A09G022940	BnGELP109	AT2G03980	AtGELP45
ZS11A09G026230	BnGELP110	AT4G10950	AtGELP77
ZS11A09G034730	BnGELP111	AT1G28570	AtGELP6
ZS11A09G051930	BnGELP112	AT2G23540	AtGELP51
ZS11A09G060850	BnGELP113	AT1G06990	AtGELP1
ZS11A09G060850	BnGELP113	AT2G30220	AtGELP54
ZS11A10G005300	BnGELP115	AT1G06990	AtGELP1
ZS11A10G005300	BnGELP115	AT2G30220	AtGELP54
ZS11A10G012300	BnGELP116	AT5G55050	AtGELP104
ZS11A10G023330	BnGELP117	AT5G14450	AtGELP91
ZS11A10G027150	BnGELP118	AT5G08460	AtGELP90
ZS11A10G030430	BnGELP119	AT5G03980	AtGELP89
ZS11C01G022140	BnGELP121	AT4G26790	AtGELP81
ZS11C01G029860	BnGELP122	AT3G50400	AtGELP73
ZS11C01G051440	BnGELP123	AT3G14820	AtGELP66
ZS11C01G052070	BnGELP124	AT1G54000	AtGELP22
ZS11C01G052070	BnGELP124	AT3G14210	AtGELP63
ZS11C01G055310	BnGELP125	AT3G11210	SGNH hydrolase-type esterase superfamily protein
ZS11A01G008490	BnGELP2	AT4G28780	GDSL-motif esterase/acyltransferase/lipase.
ZS11A01G040210	BnGELP7	AT3G11210	SGNH hydrolase-type esterase superfamily protein
ZS11A02G022920	BnGELP19	AT1G20135	GDSL-motif esterase/acyltransferase/lipase.
ZS11A02G035100	BnGELP23	AT2G01760	member of Response Regulator
ZS11A03G017760	BnGELP31	AT2G36325	GDSL-motif esterase/acyltransferase/lipase.
ZS11A03G018690	BnGELP32	AT2G38180	SGNH hydrolase-type esterase superfamily protein
ZS11A05G034160	BnGELP61	AT3G11210	SGNH hydrolase-type esterase superfamily protein
ZS11A06G025780	BnGELP73	AT5G62930	Guard-cell-enriched GDSL Lipase family member.
ZS11A07G011260	BnGELP79	AT1G28550	RAB GTPase homolog A1I
ZS11A07G011260	BnGELP79	AT2G33870	RAB GTPase homolog A1H
ZS11A08G001350	BnGELP95	AT1G53970	GDSL esterase/lipase-like protein
ZS11C01G010320	BnGELP120	AT4G28780	GDSL-motif esterase/acyltransferase/lipase.

## Sheet: Supplementary Table 5
Supplementary Table 5. List of the putative esterases or lipases identified from bands in region I of the zymogram via mass spectrometry.
SHs	Domain Type	Gene name	Protein Accession	Gene ID	Domain Accession	Unique Peptides	Peptide Sequence	Band No.
GDSL-Like lipase	SGNH_plant_lipase_like	BnGELP37	GWHPANRE016309	ZS11A03G046470	cd01837	1	[K].LVSLVDYFNQNTR.[D]	2
	SGNH_plant_lipase_like	BnGELP75	GWHPANRE031135	ZS11A06G040970	cd01837	1	[R].ANYFPYGIDFSQGPTGR.[F]	1
	SGNH_plant_lipase_like/SGNH_hydrolase superfamily	BnGELP78	GWHPANRE032690	ZS11A07G011240	cd01837/cl01053	1	[K].AISDAIVDLIDLGGK.[T]	1
						1	[K].QILPTLCASSSR.[D]	1
	SGNH_plant_lipase_like	BnGELP92	GWHPANRE036488	ZS11A08G001300	cd01837	1	[R].VITAIEAELK.[V]	1
	SGNH_plant_lipase_like	BnGELP99	GWHPANRE038908	ZS11A08G022450	cd01837	1	[R].QYTPEQYADDLINR.[Y]	4
	SGNH_plant_lipase_like	BnGELP132	GWHPANRE060517	ZS11C02G024640	cd01837	1	[K].EIGTTDVPELISQFK.[T]	1
	SGNH_plant_lipase_like	BnGELP159	GWHPANRE073562	ZS11C03G073130	cd01837	3	[R].QYTPEQYADDLINR.[Y]	1
							[RK].DQLNALYNYGAR.[K]
							[R].ADYLPYGIDLGGPTGR.[F]
	SGNH_plant_lipase_like	BnGELP216	GWHPANRE098889	ZS11C07G017850	cd01837	4	[R].QYTPEQYADDLINR.[Y]	2
							[R].YKDQLNALYNYGAR.[K]
							[R].ADYYPYGIDLGRPTGR.[F]
							[RK].DQLNALYNYGAR.[K]
	SGNH_hydrolase superfamily	BnGELP217	GWHPANRE098963	ZS11C07G018520	cl01053	1	[K].QILPTLCASSSHDCR.[K]	1
	SGNH_plant_lipase_like	BnGELP218	GWHPANRE098971	ZS11C07G018600	cd01837	1	[K].GVNFAVGGATALER.[S]	1
Lipases/Carboxylesterases	Abhydrolase superfamily		GWHPANRE000926	ZS11A01G002560	cl21494	2	[R].AVYEFPEFDQQIGESAGPECK.[A]
							[R].GYYQESLNVK.[L]
	Abhydrolase_3		GWHPANRE003340	ZS11A01G024160	pfam07859	1	[K].DVVYSPDDNLSVR.[VM]
	Abhydrolase superfamily		GWHPANRE005769	ZS11A02G000190	cl21494	3	[R].GVDLDENSLVYLGPK.[V]
							[K].STDSFSPSSAFK.[S]
							[R].KLCFVEVR.[T]
	Abhydrolase_3/Abhydrolase superfamily		GWHPANRE010634	ZS11A02G043110	pfam07859/cl21494	2	[R].FTDGDVHGAELGDPTK.[KR]
							[R].SALADLSPLCIR.[G]
	Abhydrolase superfamily		GWHPANRE011896	ZS11A03G008320	cl21494	1	[R].AAILQAPVSDR.[E]
	Abhydrolase superfamily		GWHPANRE011944	ZS11A03G008750	cl21494	3	[K].YVVRPYTPISDPEAK.[G]
							[K].YVVRPYTPISDPEAK.[G]
							[K].SSQALLSHGFK.[K]
	Abhydrolase superfamily		GWHPANRE015902	ZS11A03G042810	cl21494	1	[R].VTAIELGGSGIDKR.[R]
	Abhydrolase superfamily		GWHPANRE016459	ZS11A03G047890	cl21494	2	[K].TPILWSHGIDDK.[T]
							[R].ELPLTAGSPNDESSVLEAVK.[N]
	Abhydrolase superfamily		GWHPANRE017589	ZS11A03G057830	cl21494	1	[R].EYYQDSLNVK.[L]
	Abhydrolase superfamily		GWHPANRE023170	ZS11A05G012120	cl21494	2	[R].DDTTFDAYVVGK.[D]
							[K].ISQLDPGFK.[TA]
	Abhydrolase_3		GWHPANRE023935	ZS11A05G019160	pfam07859	3	[K].DVQYSPEHNLSVR.[L]
							[R].LTGTEIIPTSLDK.[T]
							[R].SGIAQLWEK.[V]
	Abhydrolase_3		GWHPANRE029176	ZS11A06G023930	pfam07859	1	[K].DVVYSPDDNLSVR.[VM]
	Abhydrolase superfamily		GWHPANRE029689	ZS11A06G028260	cl21494	3	[R].KIDGASSDASILER.[I]
							[K].NSWDAIIAEGQK.[EA]
							[K].IDGASSDASILER.[I]
	Abhydrolase_3		GWHPANRE030086	ZS11A06G031760	pfam07859	7	[R].FPYASATPDPSPVNTVVSK.[D]
							[R].FTDGVVHGAELGDPTK.[S]
							[R].LYVPVTALNDGVSSK.[NK]
							[K].STTLFASIR.[N]
							[R].LPAAYDDGVDALR.[F]
							[K].VVVSGGGGDPMIDR.[Q]
							[R].SALADLSPVR.[I]
	Abhydrolase superfamily		GWHPANRE033595	ZS11A07G019250	cl21494	2	[K].LPLFGCTDSAQVLK.[E]
							[K].TEYPNAFIR.[I]
	Abhydrolase superfamily		GWHPANRE034207	ZS11A07G024500	cl21494	1	[K].ACTADDVYDAGFEQVVR.[Q]
	Abhydrolase_3		GWHPANRE036718	ZS11A08G003320	pfam07859	2	[K].EPIDELDVQDGEAR.[R]
							[K].DVVYSPDHNLSVR.[L]
	Abhydrolase superfamily		GWHPANRE037643	ZS11A08G011400	cl21494	1	[R].LTTLLLSAGFK.[A]
	Abhydrolase_3		GWHPANRE040974	ZS11A09G006850	pfam07859	1	[R].SSAAASDLSPLQIR.[G]
	Abhydrolase superfamily		GWHPANRE045805	ZS11A09G050110	cl21494	1	[K].EVVAMKPK.[N]
	Abhydrolase superfamily		GWHPANRE049754	ZS11A10G022140	cl21494	1	[K].AVVIYVPFR.[L]
	Abhydrolase superfamily		GWHPANRE051205	ZS11C01G002740	cl21494	2	[R].AVYEFPEFDKQIGESAGPECK.[A]
							[K].GIYPEVDATNLYYGGDR.[I]
	Abhydrolase superfamily		GWHPANRE053642	ZS11C01G023950	cl21494	1	[K].LATEISEYMEHSK.[F]
	Abhydrolase_3		GWHPANRE054494	ZS11C01G031650	pfam07859	1	[R].LTGETIVQSSLTPHNGVVSK.[D]
	Abhydrolase superfamily		GWHPANRE066123	ZS11C03G006980	cl21494	2	[K].VQVSEGVAVVELSK.[Q]
							[K].ALQDIDGVSNLK.[V]
	Abhydrolase superfamily		GWHPANRE068571	ZS11C03G028200	cl21494	6	[K].YGVSGYPTIQWFPK.[G]
							[K].AGQDYEGGRDLDDFVGFINEK.[V]
							[R].NAEALAEYVNK.[E]
							[K].AGIVESLDALVK.[E]
							[R].DLDDFVGFINEK.[V]
							[K].QEEGVVIANLDADAHK.[S]
	Abhydrolase superfamily		GWHPANRE071636	ZS11C03G055800	cl21494	3	[K].NSWDAIIAEGQK.[EA]
							[R].EAEIGLIQGWIR.[T]
							[K].FGALLVFPEHR.[Y]
	Abhydrolase_3		GWHPANRE072330	ZS11C03G061880	pfam07859	1	[K].DVVYSPEDNLSAR.[V]
	Abhydrolase superfamily		GWHPANRE082593	ZS11C04G062930	cl21494	3	[R].DDTTFDAYVVGK.[D]
							[K].SMGLSDEDEAAVELAWSR.[F]
							[K].VGLDTAEAQHLMDGLDWQGAVK.[D]
	Abhydrolase_3		GWHPANRE091608	ZS11C06G006840	pfam07859	2	[K].SANCLAVSIQYR.[R]
							[R].LTGTEIIPPSLDATNDVVSK.[D]
	Abhydrolase superfamily		GWHPANRE093960	ZS11C06G027840	cl21494	1	[K].IPTDIAGYLEGCR.[F]
	Abhydrolase superfamily		GWHPANRE094064	ZS11C06G028770	cl21494	1	[K].SCTADDVYDAGFEQVVR.[Q]
	Abhydrolase_3		GWHPANRE100904	ZS11C07G035910	pfam07859	2	[K].TPVDEFETR.[D]
							[K].DTVYSPEHNLSVR.[I]
	Abhydrolase superfamily		GWHPANRE103920	ZS11C07G062250	cl21494	1	[K].GVYPEVDATNLYYGGDK.[I]
	Abhydrolase superfamily		GWHPANRE106275	ZS11C08G019090	cl21494	1	[K].ELSQGYNIVAESQGNMVAR.[G]
	Abhydrolase superfamily		GWHPANRE107980	ZS11C08G034110	cl21494	2	[-].MALEALAGITNDQITR.[S]
							[-].MALEALAGITNDQITRSWKASTR.[A]
	Abhydrolase superfamily		GWHPANRE109575	ZS11C08G048090	cl21494	1	[K].SFSTEGWVAPK.[L]
Pectin acetylesterase	PAE		GWHPANRE001843	ZS11A01G010620	pfam03283	2	[K].QNTNPDFYNWNR.[I]
							[K].DFGFSGILGGK.[Q]
	PAE		GWHPANRE009338	ZS11A02G031810	pfam03283	5	[K].AVGDWFYER.[S]
							[K].DISGGSYIESYYSK.[V]
							[K].GAVCLDGSAPAYHFDK.[G]
							[K].QSTNPDFYNWNR.[I]
							[R].YCDGSSFTGDIEAVDPTNK.[L]
	PAE		GWHPANRE021935	ZS11A05G001130	pfam03283	2	[R].QDTWFAPDSPK.[L]
							[K].ANENPDFFNWNR.[V]
	PAE		GWHPANRE045748	ZS11A09G049590	pfam03283	1	[R].VAESVGDWYFDR.[TS]
Subtilin like protease	Peptidases_S8_3/fn3_6		GWHPANRE025351	ZS11A05G031710	cd04852/pfam17766	5	[K].ALNPGLVYDIDVK.[D]
							[K].GEGELEYEVTFR.[S]
							[K].SALVTTAYDTENSGEPIEDLATGK.[S]
							[K].SPANVEIDVSPR.[K]
							[K].NVGTNVDAVYEVGVK.[S]
	Peptidases_S8_3/fn3_6		GWHPANRE056760	ZS11C01G052210	cd04852/pfam17766	10	[K].GACEIGPDFPASSCNR.[K]
							[K].SALVTTAYDTENSGEPIEDLATGESSNSFIHGAGHVDPNK.[A]
							[K].APANVEIDVSPSK.[L]
							[K].NVGSNVDAVYEVGVK.[A]
							[K].NSDSPTATISFLGTLIGPSPPSPR.[V]
							[K].FNIISGTSMSCPHVSGLAALLR.[K]
							[K].DSIAIGAFGAMR.[H]
							[R].EMEYEVTFK.[S]
							[R].EFTANAITGDGK.[V]
							[K].ALNPGLVYDVDAK.[D]
	Peptidases_S8_Tripeptidyl_Aminopeptidase_II/TPPII		GWHPANRE102810	ZS11C07G052720	cd04857/pfam12580	5	[K].AEGIPVSPYSVR.[R]
							[K].NTPQGSVLVGEISYGK.[L]
							[R].VALDTQSLEEDPDCGK.[L]
							[K].VLDVIDCTGSGDIDTSTVVK.[A]
							[R].LDACSFVTNVYDEGK.[V]
Serine carboxypeptidase	Peptidase_S10		GWHPANRE001392	ZS11A01G006720	pfam00450	3	[R].TAQDSLTFLLK.[W]
							[R].IWVFSGDADAVVPVTSTR.[Y]
							[R].ALHVPPEVAPSK.[W]
	Peptidase_S10 superfamily		GWHPANRE006394	ZS11A02G005680	cl08270	3	[K].VQSVVAEIFGK.[T]
							[K].NTADTTIYSIEK.[S]
							[K].EIEDAVADLR.[TS]
	Peptidase_S10		GWHPANRE007261	ZS11A02G013450	pfam00450	1	[K].EDPAQQDIELTTAPSER.[H]
	Peptidase_S10		GWHPANRE020996	ZS11A04G024970	pfam00450	4	[R].TAEDAYVFLVK.[W]
							[R].YSGMYFNSPEVQK.[A]
							[R].ITCEFVSSEHPSPECSK.[A]
							[K].ELIGAGLR.[I]
	Peptidase_S10		GWHPANRE027680	ZS11A06G010460	pfam00450	1	[K].AQEISISLVK.[A]
	Peptidase_S10		GWHPANRE028756	ZS11A06G020020	pfam00450	1	[K].EFVAAATVPFNVDNR.[E]
	Peptidase_S10		GWHPANRE038293	ZS11A08G017090	pfam00450	1	[R].IWVFSGDADAVVPVTATR.[Y]
	Peptidase_S10		GWHPANRE050330	ZS11A10G027260	pfam00450	1	[R].KEEDLVTGLPGQPPVNFR.[H]
	Peptidase_S10		GWHPANRE057227	ZS11C01G056360	pfam00450	3	[K].IVPLCELSIK.[IL]
							[K].ATNEVPFVVDGK.[E]
							[K].SYGQLSFLK.[V]
	Peptidase_S10		GWHPANRE080557	ZS11C04G044920	pfam00450	1	[K].LPGFSGTFPSK.[H]
	Peptidase_S10 superfamily		GWHPANRE081668	ZS11C04G054880	cl08270	2	[R].AEEIAELWR.[E]
							[K].DLEEFFESTAGK.[F]
	Peptidase_S10		GWHPANRE090371	ZS11C05G058630	pfam00450	1	[K].EVPFVVDGK.[E]
Other serine hydrolases	Amidase superfamily		GWHPANRE042798	ZS11A09G023090	cl18951	1	[R].ETLEEGVDSGVR.[S]
	Amidase superfamily		GWHPANRE046915	ZS11A09G059990	cl18951	4	[K].EPSQLIIADDCFK.[L]
							[R].ELLVLPVVQSVDK.[S]
							[R].VGCVLLQQHDVDAK.[E]
							[K].STISPTPSSSFPSLK.[G]
	PC-Esterase		GWHPANRE112554	ZS11C09G011600	pfam13839	1	[R].KNGTNVEIR.[L]
	PC-Esterase		GWHPANRE117757	ZS11C09G058010	pfam13839	1	[K].FPLCTLAETPR.[N]

## Sheet: Supplementary Table 6
Supplementary Table 6. Sequence information of the conserved motifs predicted from the ten identified BnGELP proteins.
Motif	Sequence
motif1	MITNPSRFGFRVTNAGCCGIGRNAGQITCLPGQRPCRBRNAYVFWDAFHP
motif2	RSRDGRTCDERINSANQIFNSKLRSLVDQLNNNHPDAKFTYINAYGIFQD
motif3	TFFGGPTGRFSBGRTTVDFIAELLGFPDYPP
motif4	DYLRKCIYSVGLGSNDYLNNYFMPQYYSTSRQYTPEQYADDLINRYRDQL
motif5	YSDVSGEQILQGVNYASAAAGIREETGQQLGQRIPFAGQVQNYVNTVSQV
motif6	FNVKAEPQVPCYFIFGDSLVDNGNNNGLSSLARADYFPYGI
motif7	LYNYGARKFALIGIGAIGCSPN
motif8	PDGTGCVERLNSANRIFNNRLKSMVQQLRNEHSDAKFTYIBAY
motif9	TQAADYLKRCIYSVGMGSNDYLNNYFMPTFYSSSRQFTPEQYANDLISRY
motif10	EAANIVIARRSYKAESPSDAYPYDISGLARL

## Sheet: Supplementary Table 7
Supplementary Table 7. Sequence information of the conserved motifs identified from BnGELP proteins in clade 5.
Motif	Sequence
motif1	CLPLSNPCPBRDKYVFWDAFH
motif2	TSRQYTPEZFADLLISEYRKQLKRLYNLGARKFVVTGVGPJGCIPNZLAQ
motif3	AKFVYABAYDMVQDIITNPARYGFTTSDKACCGVGRNNGQIT
motif4	VNYASAGAGILNETGRQLGQRISFDKQVENFZTTIQQVVSL
motif5	FVFGDSLVDNGNNNYLPTLAR
motif6	GPTGRFSNGRTIVDIIAELLGLP
motif7	SKSJFSIGJGSNDYLNNYFMP
motif8	GECVEEVNSAASJFNSKLKKLVD
motif9	ANYPPYGIDFP
motif10	PTEAANRIIARRLFS

## Sheet: Supplementary Table 8
Supplementary Table 8. Expression (TPM) of the BnGELP genes across different tissues.
Clade	Gene name	Stem	Sepal	Pistil	Stamen	Ovule	Pericarp	Blossomy pistil	Wilting pistil	Root	Flower	Leaf	Silique
C1	BnGELP7	2.28079	5.71352	57.7574	0.687548	0.1624	23.1572	0.054495	0.393206	3.08509	15.845	4.04186	27.5636
	BnGELP32	3.34954	0.400583	2.68354	0.098839	3.80274	2.56894	0.088156	0.108908	1.17376	0.987908	2.59912	3.15135
	BnGELP43	0.286946	0.072302	1.62819	0.659486	0.552417	0.388581	0	0	0.553019	1.10852	1.73976	1.5098
	BnGELP61	4.21042	5.2195	10.1544	5.2498	1.64085	6.16179	11.0643	9.79934	1.54608	20.9758	2.38266	6.51229
	BnGELP73	14.924	5.27081	21.7517	11.428	11.2211	21.5983	4.28836	2.19658	9.51682	26.6754	5.11569	17.5175
	BnGELP125	1.20451	1.45836	15.3343	0.106719	0.039589	14.4681	0.143919	0	5.90658	6.5723	1.7757	4.64592
	BnGELP149	1.55261	0.715919	2.0403	0.400729	2.1622	2.06949	0.231115	0.301577	1.22892	2.36339	1.01586	1.72284
	BnGELP155	23.6718	9.29428	18.1248	46.4778	13.5308	17.5698	4.19879	4.41054	13.1336	45.0292	5.98678	18.2352
	BnGELP174	0	0.379013	0.967749	0.207834	1.14155	1.72102	0.051321	0.286831	0.779193	3.25236	0.58249	0.995701
	BnGELP178	6.47234	21.6023	11.1827	1.51251	2.9302	0	1.28648	7.24836	1.63498	16.4596	5.73034	12.3334
	BnGELP193	0.098989	0.339492	3.57864	0	0.23881	10.8031	0	0	0.761815	3.09781	0.091786	1.77412
C2	BnGELP1	0	0	0	0	0.015126	0	0	0.039416	0	2.7122	0	0
	BnGELP3	7.81445	0.718451	12.147	2.60239	26.22	6.90964	12.4041	1.76927	1.42592	10.4698	18.1596	23.2972
	BnGELP5	0	0	0	0	0	0	0	0	0	0.071904	0	0
	BnGELP12	0	0	0.954968	0.07943	75.0475	0	0	0	0	0	0	0
	BnGELP14	0	0	0	0	28.3153	0	0	0	0	0	0	0
	BnGELP19	0	0.256983	0.400827	45.5419	0	0.063855	0.4761	3.13319	1.14212	43.9629	0.026423	0.043929
	BnGELP20	0.072444	0.055103	0.112788	32.7383	0.060103	0	0	0.402982	0	220.622	0.091342	0.127752
	BnGELP21	6.7374	30.2451	57.1446	80.71	0	6.1565	12.3547	0.90397	0.042331	76.0292	42.2379	18.1257
	BnGELP22	16.4484	6.35623	17.5084	2.64867	3.02711	16.9023	0.324657	0.070298	4.9659	34.8153	30.5727	15.8128
	BnGELP23	6.05362	4.78317	15.8456	1.07376	5.72353	13.1828	0.177723	0.040396	20.7626	23.5099	14.7781	16.3346
	BnGELP26	0	0	0.142092	0	0	0	0	0	0	0	0	0
	BnGELP27	0.823885	0.069027	7.07066	1.48854	16.1347	0.358393	32.3078	7.52347	0.184635	0.433534	0.268286	0.517902
	BnGELP30	0	0	0.06906	0	0	0	0	0	0	0	0	0
	BnGELP35	6.05349	11.8108	22.6981	0.365837	0.060525	38.6202	0.848424	7.82698	0.072824	146.375	2.68271	40.9732
	BnGELP39	0.0723	0	0	0	0	0	0	0	0	6.46486	0	0
	BnGELP40	14.7576	2.70222	6.47855	0.141527	0.562772	10.1603	0.421848	0.12859	4.47622	3.71078	7.89662	12.5309
	BnGELP45	0	0	0	0	0	0	0	0	0	0	0	0
	BnGELP46	0	0	0.080597	0	0.872917	0	0	0	0.177477	0	0	0
	BnGELP47	3.42025	69.8511	3.76022	5.01228	0.614175	9.7414	7.93999	0.953612	0.352715	12.1899	1.02592	4.43425
	BnGELP48	2.7814	0.70424	7.49123	0	0.579162	10.0526	0.649554	2.7787	0	60.1141	0	11.5283
	BnGELP49	0	2.04235	0	0	0	0.451041	0	0	0	0.235793	0.7059	0.956088
	BnGELP50	0	0	0.397255	0	0	0	0	0.238007	0	0	0	0
	BnGELP57	158.152	861.594	223.388	326.402	48.1897	350.493	239.016	25.9533	0.6194	308.299	210.938	256.109
	BnGELP70	0	0.068428	0.183973	0	0.431396	0.040589	0	0	0.272052	49.0946	0.017795	0.304237
	BnGELP80	0	0	0	0	0	0	0	0	0	0	0	0.382806
	BnGELP81	0.019262	0.055421	0.011915	5.48886	0	0	0.024907	0	0.043273	121.181	0.048539	0.026162
	BnGELP84	19.092	162.252	7.50132	22.1063	7.46038	39.9857	13.61	3.75127	0.083046	23.1103	19.1592	39.9878
	BnGELP90	0	0	0.437815	0	0.184807	0	0	0	0	0	0	1.92448
	BnGELP91	0.744086	29.7204	1.84531	8.59168	0	0.758096	2.74781	0.343813	0	6.79673	0.53678	0.800738
	BnGELP101	0	0	0.31806	221.95	0	0	34.7792	4.85315	0	0.819299	0	0
	BnGELP102	0.069793	0.061312	0	0	0.142317	0	0.508241	8.69912	0.043832	11.5753	0	0.026125
	BnGELP104	0.392332	0.544575	1.73143	0.584847	0.932407	0.485284	0.33688	1.46056	0.342539	1.26937	0.27787	0.825747
	BnGELP105	0	0	0.320085	0	0	0	0	0	0	0	0	0.011891
	BnGELP113	0	0	0	0	0.024023	0	0	0	0	3.71561	0	0
	BnGELP114	0	0	0	0	0.02569	0	0	0.036722	0	2.76889	0	0
	BnGELP115	0	0	0.290665	0	0	0	0.020993	0.352676	0.024197	0	0.013214	0
	BnGELP121	15.8809	0.375508	21.9579	1.66805	47.1037	9.26463	3.71241	0.575109	0.727445	13.9908	10.8291	29.6694
	BnGELP123	0	0	0.091658	0	0	0	0	0	0	0	0	0
	BnGELP127	0	0	0	0	7.19216	0	0	0	0	0	0	0
	BnGELP129	0	0	0	0	41.2148	0	0	0	0	0	0	0
	BnGELP135	0	0	0	0	0	0	0	0	0	24.2535	0	0.051018
	BnGELP136	0	0	0	0	0	0	0	0.146303	0	34.8168	0	0
	BnGELP137	0	0	0	6.50611	0	0	0	0.130456	0	85.763	0.025099	0
	BnGELP138	9.78106	69.5581	24.6218	17.4207	0	10.6763	27.2784	0.953719	0	31.8456	8.08378	13.6893
	BnGELP139	6.62802	0.188913	8.58636	0.063398	7.37743	9.57981	0.226458	0.149422	4.11131	1.7327	9.92776	8.20032
	BnGELP140	0	0	0	0	0	0	0	0	0	0	0	0
	BnGELP144	0	0	0.081369	0	0	0	0	0	0	0	0	0
	BnGELP147	0	0	0	0	0	0	0	0	0	0	0	0
	BnGELP152	0	0	0	0	0	0	0	0	0	0	0	0
	BnGELP153	4.13244	8.74749	6.25779	0.411599	0	56.4123	0.315661	3.79905	0.063402	112.095	2.53609	15.4513
	BnGELP157	0.916032	1.68246	2.96909	196.445	1.80983	2.00715	7.25052	1.03877	1.83174	3.35167	2.95589	2.4194
	BnGELP166	0.289003	0.30963	4.71755	0	0.062555	12.9491	1.6368	4.74411	0	53.0188	0.021451	8.85264
	BnGELP167	0	0.270085	0	0	0	0.36629	0	0	0	0.061228	1.2389	0.721946
	BnGELP168	0	0	0.329829	0	0	0	0	0	0	0	0	0
	BnGELP170	0	0.048292	0	0	0	0.033302	0	0	0	16.3237	0.026466	0.03372
	BnGELP171	10.1617	0.3223	3.42976	0.164864	0.100806	6.24453	0.042548	0.145982	0.973792	1.78909	5.68917	11.0601
	BnGELP176	0	0	0	0	0	0	0	0	0	0	0	0
	BnGELP177	4.42353	4.87812	7.68124	3.20328	6.22988	6.46769	6.45039	6.79773	9.02482	8.97524	5.09575	7.91673
	BnGELP179	0	0	0.301791	0	0	0	0.049605	0.402161	0.024412	0	0	0
	BnGELP181	0.564478	0.597146	0.195382	0.249062	0.250485	0.252409	0.368556	0.759725	1.32521	40.2669	0.448749	0.227127
	BnGELP182	0	0	0	0	0	0	0	0	0	26.2659	0	0
	BnGELP183	0	0	0	0	0	0	0	0	0.037263	0	0	0
	BnGELP186	129.279	1083.07	166.51	279.884	33.6719	529.087	673.034	71.3272	3.90992	202.808	144.377	193.005
	BnGELP204	21.1549	19.0604	9.09692	0.655125	18.554	130.323	1.86816	1.76498	0.316203	4.01703	31.2371	46.4665
	BnGELP205	0.745665	389.225	3.48148	59.4258	0.340752	18.2347	177.424	36.1708	0.251143	68.3381	7.0709	3.57554
	BnGELP212	0	0	0.834529	0	0.081523	0	0	0	0	0	0	0.154587
	BnGELP213	0	0	1.33247	0	0.066725	0.419223	0	0	0	0.176619	0	1.46847
	BnGELP214	45.1582	0.947851	57.9367	0	0.165576	121.583	0	0	0.149186	10.6817	52.9743	70.5015
	BnGELP219	0	0.018775	0.034909	3.62446	0	0	0.016341	0.030323	0.035092	106.961	0.006657	0.019036
	BnGELP225	0	0	0	0	0	0	0.049013	0	0.103123	13.5222	0	0
	BnGELP228	0.844887	1.15426	3.57342	0.887787	2.97286	1.44505	0.789438	2.81653	1.13243	3.22601	1.33879	3.32542
	BnGELP230	0	0	0.22493	0	0	0	0	0	0	0	0	0.02473
C3	BnGELP6	7.54152	0.741466	3.173	5.61529	13.3441	1.22233	6.70493	0.40878	0.72069	10.6091	0.352061	1.96692
	BnGELP13	12.2285	3.82104	14.2865	8.69716	2.8557	27.2206	31.4113	16.2386	57.19	19.0638	9.53651	9.52828
	BnGELP17	0	0	0	0	26.0091	0.048267	0	0	0	0	0	0
	BnGELP31	0.170455	0	0.210768	0	0	0.089537	0	0	0.434199	0	0	0
	BnGELP51	0.372912	0.584951	0.798139	0.147739	0.350007	0.511812	0.662368	0.091668	3.60267	2.14607	1.57694	1.09139
	BnGELP52	0	0.114283	0.14614	0.057273	0.360362	0.199643	0	0.141577	7.25238	0	0.219523	0.336606
	BnGELP53	0	0	0	0	0.029589	0	0	0	0.62987	0	0	0
	BnGELP54	0.139471	0	0	0	113.052	0	0.566958	0.933585	0.035881	0	0.123927	30.1571
	BnGELP58	0	0.707314	0.301878	0	0	0.069603	0.445518	13.0206	0.182665	0	0	0
	BnGELP59	0	0	0.058366	0	0	0.064036	0	0	77.3458	0	0	0.063048
	BnGELP60	0.551104	0	0	0	0.057652	0.111821	0.428391	0	0.017535	0	0.052553	0.105848
	BnGELP62	0.27029	0.164119	0.585677	2.03372	4.50847	0.146833	0.19604	0.211051	0.672286	4.28002	0	0.019279
	BnGELP65	0.825665	0	3.4843	0	2.78439	11.25	0	0	0	0.93643	3.54082	4.11684
	BnGELP66	4.49406	5.06313	68.4469	7.67911	29.7546	37.6619	7.1195	4.79071	1.20556	16.1513	35.2115	94.9891
	BnGELP67	2.3289	4.69952	385.679	0.794566	39.6898	68.2181	0.331358	0.305661	0.919052	95.314	95.724	230.692
	BnGELP68	0	0	0	0	0	0	0	0	0	0	0	0
	BnGELP92	21.9107	22.7283	46.3441	5.12068	185.544	34.2963	4.59101	0.717559	11.9386	24.8993	32.1402	67.5313
	BnGELP93	0	0	0	0	10.4453	0	1.10267	0.432595	0.124757	0	0	0
	BnGELP94	1.80566	1.14256	8.31353	0.572942	1.18741	0.047425	0	0	1.47205	2.07189	0.098223	2.30082
	BnGELP95	0	5.45317	2.35082	0	0.218933	0.343306	1.39727	5.7842	1.40271	0	0.156332	0.187861
	BnGELP96	1.45828	0.794284	0.568527	0	0.162523	3.20486	0	0.691636	1.78171	0.623102	0.707164	1.0264
	BnGELP106	0.153527	0.255037	0.13291	0	0.134828	0.406729	0.236583	0.036951	0.551107	0.76309	11.1783	0.330354
	BnGELP107	0.819043	0	0	0	0	0	0.319831	0.624221	0.738957	0	0.0874	0
	BnGELP124	6.28624	0.876172	6.96559	1.03962	9.87708	1.20757	1.53909	0.276989	1.49844	6.25067	0.884452	9.39076
	BnGELP126	0.060636	20.6549	10.0948	0.090185	0	0	0.044555	0.440784	0	4.01054	6.10702	5.16481
	BnGELP133	0	0.115946	0	0.064537	238.796	0	0	0	0	0	0	0
	BnGELP145	3.60865	10.6059	5.96728	25.4285	0.528213	6.79615	19.1126	13.5811	16.734	11.9138	3.14702	3.46977
	BnGELP148	0	0	0.400294	0	0	0	0	0	0.037551	0	0	0
	BnGELP161	0.66102	0.684793	0.840644	0	0.193512	0.741779	0.312134	0.379748	1.31247	0.330294	0.416647	0.56907
	BnGELP162	0	5.98158	1.36532	0	0.101855	0.249457	0.787552	4.28928	0.737888	0	0.171371	0.166632
	BnGELP163	1.47038	0.142824	18.6371	0.047737	0.826408	2.81327	0	0	16.3249	0.564446	0.365503	5.4449
	BnGELP164	0	0	0.145873	0.29317	83.0338	0.725753	4.14592	0.775266	0.365941	0.088181	0	0.259475
	BnGELP165	35.4485	21.3872	153.089	15.9294	367.55	99.3578	12.6522	1.926	63.4426	65.0723	41.6517	169.438
	BnGELP187	18.6441	31.936	25.3053	14.3843	54.5721	39.0668	60.3596	19.3615	95.5354	15.1492	8.59614	27.2143
	BnGELP188	0	6.88525	0.482409	0.051848	0	0.125748	18.0945	32.8382	0.981495	0	0.128046	0
	BnGELP189	0	0	0	0	0.229953	0	0	0	31.0998	0	0	0.060756
	BnGELP190	0.14486	0.264684	0	0	0	0	81.9105	8.02565	0	0	0	0
	BnGELP191	0	0	0.149486	0	0	0	4.97059	0	0	0	0.080667	0.421144
	BnGELP192	6.89315	0.051303	12.5361	1.21889	0	1.75708	178.927	19.9897	0	0.169358	0.440408	7.73426
	BnGELP195	0	0	0.099871	0	0.130416	0.177318	0	0	0.104144	0.063056	0.047293	0
	BnGELP196	0.515609	0	0.586385	0.338027	0.149882	0.903778	0.261946	0.244629	12.123	0.238118	0.255613	0.649155
	BnGELP197	45.4509	158.195	899.121	67.1503	53.913	247.422	9.31664	1.63882	209.63	356.4	170.513	520.784
	BnGELP198	0	0	0	0	0	0	0	0	0.085039	0	0	0
	BnGELP199	6.10512	62.5117	4.06346	0.110042	1.51938	21.0425	6.08442	61.7419	3.56088	1.75598	12.1571	14.2307
	BnGELP200	0	0	0	0	8.21271	0	0	0	0.487433	0.145599	0	0.020601
	BnGELP201	18.6447	6.43859	16.4045	2.51679	10.5127	18.1751	12.2272	7.08341	11.9562	5.17532	12.5849	16.9278
	BnGELP231	0.139405	1.94326	0.042934	0.033999	0.127266	0.098862	0.035553	0.122057	0.685332	0.140486	6.81023	0.080249
	BnGELP232	0.155412	2.18373	0.035347	0.03851	0.152156	0.122019	0.040809	0.119463	0.668483	0.138004	7.25153	0.05456
	BnGELP233	2.46176	1.22955	1.15745	0.522317	0.516455	2.94833	0.466236	0.292931	2.93391	2.11481	0.206733	1.64437
C4	BnGELP8	0	0	0	0	0	0	0	0	0.038591	0	0	0
	BnGELP9	0	0	0	0	0.058124	0	0	0	0.100566	0.145223	0	0.023723
	BnGELP16	23.219	7.25726	20.6697	0	0.062278	23.3157	0.056965	0	0.138814	4.73299	34.7062	28.013
	BnGELP25	0	0	0	0	0	0	0.092687	0	0.460934	0	0	0
	BnGELP33	2.63804	0.674264	8.2964	0.847317	14.6709	11.1659	0	0.304597	1.71806	4.15107	5.29307	11.6337
	BnGELP38	6.42509	1.204	8.07189	0.849898	0.183467	6.18185	0.510531	0.512864	5.19504	0.764343	1.97269	4.9436
	BnGELP44	0	0.057339	0.678795	4.1197	0	0	0	0	0.179706	0.698799	0	0
	BnGELP63	4.95423	1.42684	4.62277	0	0.349113	4.38323	0.04696	0	0.222492	4.56142	4.71525	6.92082
	BnGELP69	0.693766	0.407905	0.753418	0.612709	0.764599	2.18075	0.033692	0	0.438735	0.707358	0.873728	0.64951
	BnGELP71	0	0	0	0	0	0	0.052686	0.060501	0	0	0.449638	0.03208
	BnGELP72	1.28111	24.8134	9.9624	0.896002	20.1995	9.51727	0.517816	1.49365	0	31.9547	8.37059	24.4987
	BnGELP78	0.246069	2.21274	2.2931	0.209734	7.99958	0	0.272908	4.45957	0.047486	3.18137	0.458595	1.07012
	BnGELP79	5.78983	17.8339	9.68289	3.38044	4.23919	28.6763	1.71261	2.07754	4.83867	11.8479	8.9339	9.19539
	BnGELP83	0	0	0	0	0	0.157513	0	0	0	0.019322	0	0.063431
	BnGELP88	9.56746	6.7088	13.0814	0.266145	11.8827	8.43955	1.39184	0.125471	5.10424	6.98208	2.95479	14.9687
	BnGELP100	3.62878	9.21942	8.58744	1.41995	8.29282	7.68762	6.81213	3.25166	0.029686	6.15307	8.59699	13.7805
	BnGELP111	2.7865	28.5414	19.9325	0.10805	0.179717	19.2916	9.04518	2.38369	0.611595	2.5365	4.32468	8.87949
	BnGELP117	2.57061	1.75494	3.53018	0.143464	13.1874	3.5488	0.037043	0.113154	0.568356	0.894294	0.80245	4.12017
	BnGELP119	0	0	0	0	0	0	0	0	0	0.039567	0	0
	BnGELP132	26.8281	3.68652	7.63725	0	0.172006	21.5897	0	0	0.251968	0.791074	14.7259	21.9193
	BnGELP142	0	0	0	0	0.050798	0	0	0	0	0	0	0
	BnGELP143	0	0	0	0	0	0	0	0	0	0	0	0
	BnGELP150	2.74768	1.73659	10.9006	0.265664	2.57097	18.804	0.048688	0.226457	0.890969	4.80307	2.87392	15.2817
	BnGELP156	2.41486	10.0594	8.21721	1.26937	26.2518	42.0878	0.289112	1.72582	0.193184	58.1218	5.64028	11.4308
	BnGELP158	4.30371	9.38031	3.87462	0.954865	1.07062	0.620729	0.944224	0.386712	0.072957	2.97847	2.9786	6.44083
	BnGELP169	14.6007	2.22848	2.37419	0.45972	0.698529	3.01138	3.97025	20.2447	3.83528	3.99524	2.67475	4.08326
	BnGELP175	0	0	0.638198	0.068793	0	0	0	0	0	0	0	0
	BnGELP180	4.96601	5.06397	1.60862	0.474214	12.5662	5.36936	0.652318	0.354549	1.60325	2.42408	1.71489	2.50701
	BnGELP184	0.387732	0.173148	0.321264	0	1.063	0.547463	0.389094	0.126498	0.044238	1.33586	0.084629	0.758709
	BnGELP194	2.18315	0.343131	2.05957	0	0	1.98236	0	0.079503	0.165744	3.0114	3.71248	3.01543
	BnGELP203	0.095621	0.136251	0.684173	0	0	1.11514	0	0	0	0.341145	0	0.792574
	BnGELP209	7.35666	5.37168	19.5096	0.175376	17.5953	10.287	0.150396	0.317028	9.02096	10.5943	7.02687	19.8111
	BnGELP217	0	0.843094	0.716958	0	10.7629	0.170326	0.086137	1.82859	0.43526	0.364059	0.102137	1.42396
	BnGELP218	4.61625	2.18973	12.6638	4.56163	7.27447	18.2814	2.44518	2.09095	6.96875	9.53081	12.1922	14.9725
	BnGELP226	0.062673	0	0	0	0	0.059952	0	0	0.479725	0	0	0
	BnGELP229	0.257415	0.217709	0	0	0.540941	0	0	0	0	0.589289	0.422668	0.513134
	BnGELP238	17.531	10.5366	20.5958	2.35277	31.4214	9.67236	2.95776	2.47335	1.56106	17.6013	2.43166	34.365
	BnGELP240	0	0	0	0	0	0	0	0	0	0	0	0
C5	BnGELP2	109.396	40.5729	26.5294	2.83739	0.064338	215	20.3878	2.05391	0.13586	23.0035	46.8587	104.776
	BnGELP4	0	0.058769	0	0	0	0	0	0.068505	0.498575	0	0.338944	0.512989
	BnGELP10	9.7234	15.3881	2.07003	0.053528	0	18.5665	0.289961	0.063381	0	0.295243	3.63056	3.81512
	BnGELP11	0	0.053932	0.915555	0	0.055659	0.097463	0	0	0	5.59467	0	0.634504
	BnGELP15	0.709684	0	32.6192	21.4937	0	3.97156	47.2521	12.0135	52.0201	1.82194	1.04079	1.79084
	BnGELP18	0	0	0	54.8149	0	0.070186	0	0	2.81926	0.162315	0.121713	0.972796
	BnGELP24	0.039155	0.883116	6.07224	203.61	0	0.286441	20.5755	107.73	7.9244	25.0527	0.059082	0
	BnGELP28	0.068018	0	0.162497	0	0.182899	0	0.032902	0	0.08671	0.833023	0	0.032208
	BnGELP29	5.61063	13.7985	0.415787	1.06794	0.191307	3.30112	10.0345	2.6439	1.88706	0.297595	8.44427	1.21499
	BnGELP34	0	2.97912	6.01551	0.198035	0	12.1378	0.176292	0.064658	0.087003	34.2855	0	1.57584
	BnGELP36	0	0	0	0	0.056239	0	0	0	0	0.06843	0	0
	BnGELP37	0.616106	63.8149	2.49465	0.056374	0.626223	25.9025	0	0	0.101387	20.0079	0.124137	14.8731
	BnGELP41	0	0.424071	0	0	0	0	0.128056	0	3.54245	0	0	0.323621
	BnGELP42	0.074906	0.061359	0	0	3.75815	0.057823	0	0.353065	1.29191	0	0.151268	0.875857
	BnGELP55	0	0	0	0	0	0	0	0	0.036823	0	0	0
	BnGELP56	16.4582	3.15144	1.59322	0.075039	0	2.64785	0.31011	0.027836	0.035477	0.085186	1.65836	3.27219
	BnGELP64	27.9969	8.0291	184.084	0.203598	0.056303	175.149	0.076921	0	0.130704	172.899	1.566	101.697
	BnGELP74	0	1.43071	8.07362	197.238	0.087597	0.133915	22.4353	107.665	5.06625	13.0878	0.041848	0
	BnGELP75	4.24888	3.30473	61.0345	0.092313	59.7452	44.1497	0.049021	0.103146	0.29169	46.1096	0.400365	64.4543
	BnGELP76	0	0	0	0.227367	0	0	0.060921	0	0	9.37977	0	0
	BnGELP77	33.9158	82.44	32.2637	15.0075	0.105812	115.154	10.6345	3.37713	0.104828	2.73659	57.2286	66.4559
	BnGELP82	0	0.079419	0.076356	0	0	0	0	0	0.071863	0.503888	0.028828	0.088822
	BnGELP85	0	0	0	26.8879	5.62352	0.06996	0	0	7.73333	0.1491	0.220572	1.4557
	BnGELP86	0	0.054646	0	0	4.43466	0	0	0	0	0	0	0
	BnGELP87	0	0	0	0	46.8708	0	0.09414	0	0	0	0.019846	0
	BnGELP89	0	0	0.132603	0.033936	15.341	0	0	0	0	0.111057	0	0.013274
	BnGELP97	19.3883	18.549	21.3091	32.8524	1.03014	87.951	0.772495	0.347899	0.060235	539.418	1.47218	54.7655
	BnGELP98	0	0.034794	6.48083	42.0536	0	0.039465	0.168117	8.97982	0.045245	0.212952	0	0
	BnGELP99	37.7172	47.6216	53.342	7.39809	0.03464	49.0124	10.2454	6.11808	0.417867	9.28041	10.6122	23.0953
	BnGELP103	0	0	0	1.4134	0	0	0.318649	1.7268	0.799814	0.315619	0	0
	BnGELP108	0.138133	1.0726	28.5298	0.051868	0.83912	9.2488	0	0	0.347422	64.7061	0.057706	3.15376
	BnGELP109	0.241703	2.7967	21.4004	860.058	0.069243	0.876167	47.0051	395.612	24.8919	139.402	0.439863	0.271187
	BnGELP110	0.213087	0.104363	0.457258	0.26127	3.37374	0.636188	0.161142	0.256055	0.316447	1.81892	0.2673	2.14498
	BnGELP112	0	0.119568	0	0	2.14539	0.072506	0	0	6.19578	0.04938	0.518535	1.17701
	BnGELP116	0.109735	0	0.118025	12.9989	1.37704	0.229209	0.037755	0.051306	0	6.51307	0.12947	0.059339
	BnGELP118	0	0	0.140915	0	15.0041	0	0	0	0	0	0	0.554323
	BnGELP120	78.3497	26.6378	13.6836	0.215374	0	201.023	17.725	1.26642	0.211241	8.35724	25.5642	63.5409
	BnGELP122	0	0.06777	0.15663	0	0	0	0.135161	0.081225	1.09328	0	0.778826	0.544842
	BnGELP128	12.8807	27.0524	1.46399	0.152776	0	1.0394	0	0	0	0.709301	4.2296	4.77872
	BnGELP130	0.088504	0	0.084863	0.388901	0	0	0	0	0	0.450157	0.037029	0
	BnGELP131	2.10458	0.363244	3.32448	11.8948	0.085802	1.33295	82.333	11.5109	22.4551	8.178	2.53088	3.43934
	BnGELP134	0	0	0	22.078	0.069631	0.069737	0	0.064438	1.74949	0.024914	0.061423	0.247104
	BnGELP141	0.052873	0.95525	7.35105	214.021	0.120162	0.195027	25.7089	114.446	7.03822	35.1541	0.120626	0.045904
	BnGELP146	25.5044	90.122	4.47041	5.11196	0.078332	18.1565	20.9266	7.29999	6.08512	2.38318	26.4881	6.70082
	BnGELP151	0.068291	8.93743	38.4424	0	0.268997	13.2157	0.046322	0	0	40.4005	0.316732	35.9613
	BnGELP154	0	0.735756	7.9469	151.172	0.117351	0.26711	19.1261	94.3735	4.02439	3.35004	0.035729	0
	BnGELP159	66.398	179.705	71.0681	12.8638	0.235495	64.1484	177.114	47.1575	0.553513	13.613	18.17	24.9297
	BnGELP160	0	0.885148	108.221	112.014	0	0	3.215	6.09445	0.04078	3.21283	0	0.112137
	BnGELP172	0.069852	0	0	0	0	0	0	0	9.6176	0.105305	0.068143	1.7228
	BnGELP173	0	0.124584	0	0	3.7045	0.071388	0	0.140339	0.809689	0.058204	0.379667	1.96282
	BnGELP185	18.1348	18.6119	2.94618	0.718518	0.055403	5.08775	0.20285	0.029775	0	1.06437	3.42132	5.29821
	BnGELP202	0.060045	0.246794	0	0	0	0.055232	0.048772	0	0.176595	0	0.027257	0
	BnGELP206	0	0	0.122764	20.3778	1.94487	0.057936	0	0	7.77618	0.195484	0.393936	2.56585
	BnGELP207	0	0	0.096306	0.059641	11.8815	0	0	0	0	0	0	0
	BnGELP208	0.177672	0.996617	0	0.261138	142.221	0.398561	0.751016	4.11232	1.16022	0.104089	0.055856	0
	BnGELP210	0	0	0	0	195.751	0	0.025514	0	0	0.00251	0	0
	BnGELP211	0.059279	0	0.149032	0	27.9477	0.323929	0	0	0.175691	0.152633	0	0.310604
	BnGELP215	0	0	0	0.264016	0	0	0	0	0	7.21631	0	0
	BnGELP216	23.1861	81.9851	27.1217	9.54027	0.119009	93.8473	2.5561	0.417241	1.84595	6.07332	14.2377	30.4693
	BnGELP220	1.12728	1.02638	48.5021	0	76.5394	82.2756	0	0.214223	0.308381	46.6323	0.334201	72.5573
	BnGELP221	0	0	0	0	0	0	0	0	0.068427	0	0.020634	0
	BnGELP222	0	0	0	0	0.360732	0	0	0	0	0.045941	0	0
	BnGELP223	0.310307	26.19	5.43147	0.051443	0.289941	52.3176	0	0.082236	0.189308	17.2624	0.198494	16.9379
	BnGELP224	31.9258	41.1495	50.0297	69.8731	0.177012	167.66	0.443454	0	0.203685	1271.2	1.06098	80.2567
	BnGELP227	0.979125	0.157954	0.112913	0	38.7239	0.516471	0	0.251078	12.857	0.229655	1.05398	2.91273
	BnGELP234	0.370863	1.16612	41.2727	0	6.31532	16.3572	0	0	0.335253	39.9302	0.114616	18.9328
	BnGELP235	0.081146	4.04864	23.1665	1005.14	0.217952	1.37965	56.4499	481.145	28.0208	209.686	0.282521	0.066292
	BnGELP236	0.264762	0.302315	0.59386	0.695578	3.57252	0.15403	0.112799	0.82904	0.682261	0.964042	0.237481	2.43838
	BnGELP237	0.088869	0.242476	0.668286	3.5784	0	0.56916	0.06173	0.030569	0.02393	2.80599	0	0.151107
	BnGELP239	0	0	0.063956	0.188024	7.40968	0	0	0	0	0.231194	0	0

## Sheet: Supplementary Table 9
Supplementary Table 9. Expression (TPM) of the BnGELP genes under different stresses.
Clade	Gene name	control	1h_dehydration	8h_dehydration	4h_NaCl	24h_NaCl	4h_ABA	24h_ABA	4h_cold	24h_cold
C1	BnGELP7	4.73912	19.4321	19.1352	4.01366	8.41644	2.98491	2.76686	8.00551	17.5226
	BnGELP32	1.541	1.16383	1.04265	0.906824	1.59651	0.863921	0.633123	5.62296	2.86102
	BnGELP43	0.693996	0.0870524	0.0290363	0.120136	0.513489	0.39263	0.869557	0.955334	0.0863163
	BnGELP61	2.9148	2.71702	2.49638	1.59542	3.73094	2.51351	2.67146	3.06089	5.06764
	BnGELP73	4.88945	3.4172	6.00327	6.23263	5.96743	4.35036	8.60647	3.54905	5.65935
	BnGELP125	0.537523	1.90677	2.07938	0.253582	2.51698	0.435578	0.900962	0.774783	0.803664
	BnGELP149	1.92155	2.64733	1.61105	4.07657	2.60036	2.33425	2.6208	1.37228	1.89956
	BnGELP155	4.91983	2.81196	3.66758	4.55558	6.42891	4.788	8.74007	4.61992	6.41205
	BnGELP174	0.503378	0.0762014	0.125353	0.15756	0.573196	0.073615	0.433239	0.251512	0.0987818
	BnGELP178	5.54189	22.799	96.5157	75.3375	70.976	33.5772	34.3823	3.56906	37.9918
	BnGELP193	0.0391226	0.0398623	0.198148	0.0201007	0.407693	0.0581158	0.0199316	0.019469	0.0193083
C2	BnGELP1	0	0	0	0	0	0	0	0	0
	BnGELP3	15.7703	0.593509	0.0699739	0.610215	5.76659	7.66352	2.86214	0.208952	0.209694
	BnGELP5	0	0	0	0	0	0	0	0	0
	BnGELP12	0.109599	0.138443	0.0545204	0.0565119	0.136161	0.0801159	0.166681	0.108903	0.0557932
	BnGELP14	0.0260582	0.0527105	0	0	0	0.0258176	0	0	0
	BnGELP19	0.0365599	0.00901645	0.00935496	0	0.00891799	0	0	0.00900013	0
	BnGELP20	0	0	0	0	0	0	0	0	0
	BnGELP21	68.4721	16.8175	64.8749	58.6415	124.537	147.809	108.858	34.6541	38.6232
	BnGELP22	6.20282	0.886075	4.0704	3.00038	3.11985	7.17564	1.75014	1.12817	4.64659
	BnGELP23	4.82845	1.6885	8.76538	6.61118	14.6882	19.4225	15.603	2.1164	2.50299
	BnGELP26	0	0	0	0	0	0	0	0	0
	BnGELP27	0.112051	0.106824	0.104661	0.107204	0.169847	0.101948	0.0606137	0.194541	0.0667389
	BnGELP30	0	0.118637	0.0301663	0.0309357	0.0309357	0	0.0299688	0	0
	BnGELP35	7.58534	5.38723	13.7236	11.5592	19.0755	7.35193	5.19964	7.80752	14.2339
	BnGELP39	0	0	0	0	0	0	0	0	0
	BnGELP40	0.815724	0.319883	0.398173	0.866943	1.60721	0.932248	0.932513	0.780781	0.177307
	BnGELP45	0	0	0	0	0	0	0	0	0
	BnGELP46	0.0248045	0	0	0	0	0	0	0	0
	BnGELP47	0.706037	0.396677	0.138919	0.360705	0.347954	0.403885	0.360558	0.893123	0.979697
	BnGELP48	0	0	0	0.0212786	0	0	0	0.0205087	0
	BnGELP49	0.493356	0	0	0	0.0440808	0.066398	0	0.0446126	0.0902441
	BnGELP50	0	0	0	0	0	0	0	0	0
	BnGELP57	145.119	27.7243	82.7631	37.5243	81.2029	153.149	51.9983	96.5917	37.9043
	BnGELP70	0.0453393	0	0.201428	0.131392	0.100412	0.0536166	0.1312	0.102003	0.100683
	BnGELP80	0	0	0	0	0	0	0	0	0
	BnGELP81	0	0	0	0	0	0	0	0	0
	BnGELP84	47.2039	62.1401	77.3527	158.351	125.476	156.787	300.875	39.1917	50.5895
	BnGELP90	0	0	0	0	0	0.0272836	0	0	0
	BnGELP91	2.11773	0.416591	16.9533	3.04513	2.42883	1.30374	0.326372	2.79664	0.140979
	BnGELP101	0	0.0347752	0.0345678	0	0	0	0	0	0
	BnGELP102	0	0	0.0348272	0.0116212	0.0222958	0.0109693	0.0932257	0.0112007	0.192283
	BnGELP104	0.384748	0.568776	2.65743	0.886347	1.11312	0.503514	0.586827	0.213845	0.59706
	BnGELP105	0	0	0	0	0	0	0	0	0
	BnGELP113	0	0	0	0	0	0	0	0	0
	BnGELP114	0	0	0	0	0	0	0	0	0
	BnGELP115	0	0	0	0	0	0	0	0	0
	BnGELP121	11.5955	1.05538	0.602129	2.41107	8.63823	6.18026	4.58494	0.776373	0.5845
	BnGELP123	0	0	0	0	0	0	0	0	0
	BnGELP127	0	0	0	0	0.029679	0.0293334	0	0	0
	BnGELP129	0	0	0	0	0	0	0	0	0
	BnGELP135	0	0	0	0	0	0	0	0	0
	BnGELP136	0	0	0	0	0	0	0	0	0
	BnGELP137	0	0	0	0	0	0	0	0	0
	BnGELP138	17.3948	30.4793	29.9012	21.2839	39.1154	60.3736	48.4968	12.8627	28.6604
	BnGELP139	6.5117	1.99382	1.33784	2.00231	2.44417	6.41659	1.75726	3.51812	0.239828
	BnGELP140	0	0	0	0	0	0	0	0	0
	BnGELP144	0	0	0	0	0	0	0	0	0
	BnGELP147	0	0	0	0	0	0	0	0	0
	BnGELP152	1.44682	0.263916	0.0667033	0.582859	0.869747	1.84821	0.0339199	0.0986358	0.0333797
	BnGELP153	3.67565	2.77459	6.69001	5.1009	12.1354	4.22576	3.07473	3.05138	4.52994
	BnGELP157	4.13432	1.7396	5.24272	3.82046	6.15984	3.09502	4.28544	1.23955	1.71303
	BnGELP166	0	0	0	0	0	0	0	0	0
	BnGELP167	2.23213	0.228217	0	0.0230307	0.41986	0.348638	0.32199	0.520422	0.293955
	BnGELP168	0	0	0	0	0	0	0	0	0
	BnGELP170	0	0	0	0	0	0	0	0	0
	BnGELP171	1.29629	0.773978	0.771687	1.93557	2.60072	1.57882	1.23472	1.11985	0.386425
	BnGELP176	0	0	0	0	0	0	0	0	0
	BnGELP177	9.58842	7.33583	15.5733	12.9511	10.8453	6.47392	10.5814	10.5928	10.0706
	BnGELP179	0	0.0273733	0.0138964	0	0	0	0	0	0
	BnGELP181	0.686571	0.754986	0.877195	0.507859	1.2208	0.6575	1.28925	1.18025	0.900867
	BnGELP182	0	0	0	0	0	0	0	0	0
	BnGELP183	0	0	0	0	0	0	0	0	0
	BnGELP186	120.457	31.4328	46.3414	34.1088	78.9134	161.348	65.5467	107.566	26.6376
	BnGELP204	41.6059	23.3042	37.513	111.768	72.9363	183.101	326.3	81.3399	70.5903
	BnGELP205	0.720022	24.6009	66.5751	51.7329	34.8751	28.8651	69.2877	3.89162	31.9511
	BnGELP212	0	0	0	0	0	0	0	0	0
	BnGELP213	0	0	0	0	0	0.0216438	0	0	0
	BnGELP214	60.4195	43.2407	41.3647	42.9141	81.847	58.7147	127.992	29.7982	13.7737
	BnGELP219	0	0	0	0	0	0	0	0.00533804	0
	BnGELP225	0	0	0	0	0	0	0	0	0
	BnGELP228	0.760353	1.15291	6.11012	2.16953	2.60011	1.0224	1.18038	0.720904	1.58549
	BnGELP230	0	0	0	0	0	0	0	0	0
C3	BnGELP6	1.55149	2.1073	0.944237	0.803701	1.69489	2.04449	2.86092	0.905027	0.569028
	BnGELP13	4.21675	6.26465	5.87401	8.00292	8.42141	6.83489	6.05752	4.21236	3.3768
	BnGELP17	0.0962337	0.0957758	0	0	0.0238932	0.0473755	0.0740948	0.123869	0
	BnGELP31	0.0229145	0.0918788	0	0.253	0.0704255	0.0878256	0.183693	0.156088	22.134
	BnGELP51	1.13397	1.47127	2.3961	2.00331	2.69557	0.921923	2.93823	1.41052	1.81708
	BnGELP52	2.30642	0.677345	0.0619462	1.06148	1.22932	0.775271	3.60083	3.01293	1.67077
	BnGELP53	0	0	0	0	0	0	0.0203442	0	0.0390779
	BnGELP54	0.227854	0.22826	0.205043	0.42108	0.228461	0.160158	0.291704	0.146791	0.164589
	BnGELP58	0.0334079	0.0220978	0	0.701501	0.164585	0.0329216	0.0348273	0.689484	0.0768004
	BnGELP59	0.0191405	0.0192359	0	0	0.0183902	0.0184484	0	0	0.0190554
	BnGELP60	91.0329	45.1449	8.81503	17.0819	29.3023	49.9318	48.7858	35.1424	23.9447
	BnGELP62	0.10783	0.139014	0.0623662	0.031825	0.046244	0.119604	0.0318514	0.079554	0.046349
	BnGELP65	1.50372	2.99702	0.414735	0.720998	2.62633	0.936395	3.16732	1.51161	0.196204
	BnGELP66	34.4105	179.919	24.3403	17.2963	31.7896	23.4119	70.563	27.7235	12.4764
	BnGELP67	295.99	2626.94	94.6055	103.751	232.298	313.036	781.095	429.606	63.0737
	BnGELP68	0.0219379	0.0684941	0	0	0	0	0	0.0218344	0.0447377
	BnGELP92	48.4713	40.6102	6.1163	15.0058	30.3533	19.0845	51.6994	27.5853	9.17904
	BnGELP93	0.0145899	0.0150722	0	0	0.0142825	0.0143081	0.0598579	0.0297058	0.0298616
	BnGELP94	0	0.0969345	0.169889	0	0.0184215	0	0.0190328	0.0754964	0
	BnGELP95	0.121774	0.100387	0.0550072	1.33099	0.48568	0.233901	0.870994	0.341486	5.48864
	BnGELP96	1.88452	0.433545	0.570936	0.399113	0.887746	0.299802	1.28559	0.659331	0.836736
	BnGELP106	0.680328	157.057	3.87734	7.32228	3.03281	0.427939	4.99821	2.84093	1.59437
	BnGELP107	0.028664	0.0591221	0.434634	0	0.0283098	0.225285	0.0292423	0.720715	0.173504
	BnGELP124	0.705365	0.282407	0.662817	0.619577	1.46778	0.541685	1.45512	0.372295	0.149464
	BnGELP126	0.0823486	0.642657	0.13073	0.100961	0	1.46555	0.0166578	0.167862	1.13693
	BnGELP133	0.237979	0.161093	0.0533539	0.162358	0.0808378	0.205675	0.0265018	0.0811901	0.0775723
	BnGELP145	0.0662716	0.0857785	0.378449	0.31939	0.521799	0.185183	0.510952	0.265952	0.151017
	BnGELP148	0	0	0	0	0	0	0	0	0.365771
	BnGELP161	1.26265	0.244708	0.162838	0.251866	0.545048	0.633628	0.618279	0.697997	0.382947
	BnGELP162	0.0351232	0.035707	0	0.0713319	0.216005	0.0677935	0.367608	0.0458624	3.1157
	BnGELP163	0.0539854	0.144246	0.230279	0.0716893	0.224462	0.308808	1.84378	0	0.0179151
	BnGELP164	0.0631656	0.0648095	0.02035	0.0440441	0.0440441	0.0407409	0.0211507	0.0428788	0
	BnGELP165	34.9503	82.8426	25.8158	26.0652	31.5337	16.0406	57.6953	20.1968	11.8602
	BnGELP187	15.3105	17.0036	30.5762	18.3045	18.2819	9.31195	23.0241	36.0301	28.8399
	BnGELP188	0.234792	0.0220417	0.129377	3.873	1.07852	0.166272	0.02158	2.33506	0.128162
	BnGELP189	0	0.0195828	0	0	0.0187219	0	0	0	0.0387981
	BnGELP190	1.44709	0.968313	0.200285	0.697801	0.44101	1.23422	1.41608	0.988951	0.79151
	BnGELP191	7.1224	4.47252	0.874315	1.69606	1.32931	8.20279	8.00154	1.80954	1.26394
	BnGELP192	71.6198	63.9379	25.9551	34.822	33.0794	101.983	103.499	40.2676	29.4263
	BnGELP195	0	0.0202885	0.277841	0.1413	0.155017	0.039049	0.162	0.176357	0.139451
	BnGELP196	0.166521	0.109956	0.110745	0.884364	0.894842	1.02532	0.729665	0.166701	0.166406
	BnGELP197	73.5082	1559.24	77.659	98.0691	73.3197	95.1211	320.834	172.084	67.1496
	BnGELP198	0.0117213	0.024135	0	0.0120148	0	0.0229899	0.0241471	0	0.0114845
	BnGELP199	13.1741	12.8578	14.8156	49.0477	24.964	12.2307	43.3915	15.9473	84.0889
	BnGELP200	0	0	0	0	0	0	0.019761	0	0.0193876
	BnGELP201	21.2861	7.87317	7.4115	13.9604	16.0534	16.1129	29.2456	25.467	31.894
	BnGELP231	1.05027	819.779	64.6802	29.6564	13.889	0.596483	8.29463	3.23803	10.2342
	BnGELP232	1.05014	723.878	65.6966	29.7663	14.2061	0.580179	8.53844	3.37831	9.4027
	BnGELP233	0.241257	0.654877	1.68177	1.17838	6.04733	1.26003	10.747	0.656196	0.262485
C4	BnGELP8	0	0.0517028	0.0256973	0	0	0	0	0	0.0250466
	BnGELP9	0	0	0.0513945	0	0	0	0	0	0
	BnGELP16	42.3044	8.59222	9.91949	12.0198	32.2479	22.1684	9.42869	26.6775	0.369198
	BnGELP25	0	0	0	0	0	0	0	0	0
	BnGELP33	0.0208045	0	0.774145	0.170977	0.0628227	0.283449	0	0.105572	0.0842277
	BnGELP38	1.84449	1.03849	4.31627	1.70497	3.3992	2.35949	1.24943	1.2193	1.16209
	BnGELP44	0	0	0	0	0	0	0	0	0
	BnGELP63	5.48064	1.79721	1.60655	2.46982	2.90823	2.5734	3.20552	9.12275	4.3263
	BnGELP69	0.889353	0.287817	0.0603911	0.368591	0.363322	0.695146	0.30124	0.611937	0.0875696
	BnGELP71	0.0751936	0	0	0	0	0	0	0.0372811	0.0193088
	BnGELP72	6.48005	63.7966	13.0306	19.8827	14.9264	28.2533	21.259	7.88303	129.865
	BnGELP78	3.27408	2.28884	0.704606	1.89613	5.15364	7.91706	8.80517	3.80843	1.80551
	BnGELP79	12.9792	5.4394	6.27159	8.52747	10.6155	10.0815	23.1002	6.85336	7.37184
	BnGELP83	0	0.0248992	0	0.0522799	0.0264928	0.0989389	0	0.275633	0
	BnGELP88	1.79359	0.724882	0.734759	1.1638	1.40619	1.41491	1.21319	1.9028	0.675477
	BnGELP100	16.5136	5.29247	4.15977	14.1707	18.1078	10.0396	18.7103	11.7907	2.66381
	BnGELP111	1.09329	0.502208	7.7359	1.67861	8.94878	1.25613	5.36286	0.841191	1.80952
	BnGELP117	0.186182	0.348704	1.2608	0.158499	0.538914	0.449422	0.483573	0.118627	0.218698
	BnGELP119	0	0	0	0	0	0	0	0	0
	BnGELP132	12.7982	2.26082	2.82088	0.369162	2.9291	5.39727	0.281684	4.49061	0.220986
	BnGELP142	0	0	0	0	0	0	0	0	0
	BnGELP143	0	0	0	0	0	0	0	0	0
	BnGELP150	0.291054	0.313036	2.52839	0.445968	0.473464	1.70049	0.0628935	0.0857037	0.207908
	BnGELP156	6.52818	16.3516	13.6276	14.5358	14.6879	16.6327	19.0491	14.538	49.9736
	BnGELP158	5.83683	0.633575	0.753458	3.55384	5.06278	3.10684	3.07483	2.31415	0.387056
	BnGELP169	2.18051	0.746588	2.83606	1.15897	2.75737	2.24225	1.58587	1.66612	1.3406
	BnGELP175	0	0	0	0	0	0	0	0	0
	BnGELP180	2.51999	0.778183	0.160501	0.646007	0.99506	2.2177	0.884131	3.71659	0.514294
	BnGELP184	0.231337	0.0215453	0	0	0.144316	0.020523	0	0.0438677	0
	BnGELP194	6.39605	0.817204	0.900651	1.08336	1.12834	2.92623	1.79427	11.7653	2.04428
	BnGELP203	0	0	0.0514467	0.102895	0.0246273	0	0	0.942236	0
	BnGELP209	7.37455	2.74405	4.37006	3.55664	6.30602	7.15525	2.41135	6.41267	0.903036
	BnGELP217	0.574372	0	0.16002	1.00268	0.258333	0.928448	0.325111	0.794255	0.850196
	BnGELP218	14.1498	5.3322	5.64927	8.26988	11.4085	7.13484	10.4793	5.24039	2.65831
	BnGELP226	0	0	0	0	0	0	0	0	0
	BnGELP229	0.196476	0.040547	0.11635	0.124	0.548016	0.0773784	0.440718	0.0786838	0.0401665
	BnGELP238	1.84114	1.07366	7.81183	0.855148	3.30407	2.47481	4.36473	1.92647	6.95268
	BnGELP240	0	0	0	0	0	0	0	0	0
C5	BnGELP2	44.6848	2.82318	0.816103	2.04824	12.4653	25.2944	6.11596	12.7318	1.73748
	BnGELP4	0	0	0	0	0.0194263	0	0.060734	0	0
	BnGELP10	13.2265	3.48053	2.00782	11.3095	15.8003	9.0528	10.6287	9.61068	12.0759
	BnGELP11	0	0	0.0192171	0.0201426	0	0	0	0	0
	BnGELP15	0.485652	1.61339	0.21947	0.524769	0.163067	0.128918	0.22372	0.803686	1.20836
	BnGELP18	0	0.0433463	0	0	0	0	0	0	0
	BnGELP24	0	0	0.012374	0	0	0	0	0	0
	BnGELP28	0.0392223	0.01941	0.194888	0	0.0581066	0	0.0198351	0.0205545	0.0392576
	BnGELP29	6.31189	11.165	0.543669	1.39495	0.970049	1.85287	5.96832	44.8115	20.5882
	BnGELP34	0	0	0.0184844	0	0.0534778	0.017805	0.0183631	0	0
	BnGELP36	0	0	0	0	0	0	0.0639231	0	0
	BnGELP37	1.98746	0.220585	3.9785	0.367883	1.70614	0.56212	0.161359	0.63395	0.0601433
	BnGELP41	0	0	0	0	0	0	0.0473037	0	0.0306137
	BnGELP42	0.0424541	0	0	0	0	0	0	0	0
	BnGELP55	0.0257459	0	0	0	0	0	0	0	0
	BnGELP56	8.07641	3.40926	2.76622	0.835702	4.23507	5.77175	0.558361	3.87822	0.238575
	BnGELP64	0.162056	0.109198	0.584297	0.166471	1.59903	0.442475	0.182	0.425336	0.0176309
	BnGELP74	0	0	0	0	0	0	0	0	0
	BnGELP75	0.138769	0.0851235	0.120993	0.0881556	0.355109	0.0499263	0.139453	0.154226	0.0167191
	BnGELP76	0	0	0	0	0	0	0	0	0
	BnGELP77	87.1983	5.13337	1.81543	9.86496	35.4774	37.9214	28.6691	14.233	11.4041
	BnGELP82	0	0	0	0.0471801	0	0	0	0.0456975	0
	BnGELP85	0.0420678	0.0429427	0	0.0212362	0	0	0.0849592	0	0
	BnGELP86	0.0252243	0.0260582	0	0	0	0	0	0	0
	BnGELP87	0.136036	0.140067	0.116643	0.0471763	0.0239646	0.0883701	0.0232156	0.275861	0.0222967
	BnGELP89	0	0	0.0350646	0	0	0	0.017831	0	0
	BnGELP97	0.0611396	0.847398	0.441476	0.465439	0.355099	0.331055	0.510529	0.0631566	0.193683
	BnGELP98	1.61969	1.28022	1.12782	0.131476	0.0269467	0.501	0.0399148	0.678622	0.0128056
	BnGELP99	21.0141	38.8516	59.2644	115.313	89.9122	107.742	34.8295	55.6126	40.7066
	BnGELP103	0	0	0	0	0	0	0	0	0
	BnGELP108	0.240581	0	0.151244	0	0.109567	0	0.0187837	0.0194649	0
	BnGELP109	0	0	0	0	0	0	0	0	0
	BnGELP110	0.0774757	0	0.0794881	0.0595984	0.0192359	0.0573011	0.0997759	0	0.0979609
	BnGELP112	0.043005	0	0	0.0444089	0	0	0.110734	0.107317	0.153747
	BnGELP116	0.11009	0.373108	0.012496	0.0873484	0.0367454	0.166996	0.372696	0.40779	0.147009
	BnGELP118	0	0	0.0835272	0	0	0	0	0	0
	BnGELP120	26.909	0.75303	0.34207	0.0883073	3.33468	12.6192	1.34484	6.60316	0.209733
	BnGELP122	0	0	0	0	0.0234032	0	0.0731673	0	0.0957132
	BnGELP128	23.1756	6.29955	2.91154	20.1679	23.553	16.3122	17.1128	15.4024	13.7736
	BnGELP130	0	0.0529265	0	0.0797641	0.0270688	0	0	0	0.0503695
	BnGELP131	1.20452	2.3604	0.643757	0.699318	0.624771	0.680991	0.590867	1.79174	3.59117
	BnGELP134	0	0	0	0	0	0	0	0	0
	BnGELP141	0	0	0	0	0	0	0	0	0
	BnGELP146	6.97244	16.1076	1.59899	3.72153	3.63335	3.03058	6.52717	40.9365	26.3732
	BnGELP151	0.340456	0.0351517	0.0902239	0.0187008	0.246394	0.504281	0.018467	0.124132	0
	BnGELP154	0	0	0.116058	0	0	0	0	0	0
	BnGELP159	40.8356	29.6956	48.847	94.6958	79.2632	82.0185	34.8933	66.2721	64.4824
	BnGELP160	0.221759	0.402542	1.24699	0.0884572	0.0613601	0.108252	0.0248929	0.0128978	0
	BnGELP172	0.0355516	0	0.0336563	0	0	0	0	0	0
	BnGELP173	0	0	0.0225199	0	0.021659	0	0.0447448	0	0
	BnGELP185	24.4728	10.9745	4.83119	2.47021	10.7072	10.6986	7.83306	13.7846	1.43344
	BnGELP202	0.0205308	0	0	0	0	0	0	0.020434	0
	BnGELP206	0.0834005	0	0.0423935	0	0	0.0204176	0.106199	0.0645113	0
	BnGELP207	0	0	0	0	0	0	0.0224941	0	0
	BnGELP208	0.136215	0.592198	1.15388	0.97665	0.504315	0.642558	0.810546	1.06492	0.517981
	BnGELP210	0.0961388	0.0940125	0.0714622	0.0484435	0	0.0235275	0.0727308	0.0472633	0.0486031
	BnGELP211	0.0352188	0.0171886	0	0.0182888	0.0182888	0.0342378	0.0526955	0	0
	BnGELP215	0	0.0132797	0	0	0	0	0	0	0
	BnGELP216	83.781	2.89248	0.548139	2.80827	4.15713	18.2285	6.42869	26.3526	7.97205
	BnGELP220	0.202532	0.137198	0.135253	0.0693179	0.10031	0.114945	0.170898	0.0844388	0.150972
	BnGELP221	0	0.047823	0	0.143653	0.0487502	0.0447897	0	0	0
	BnGELP222	0	0	0.0202319	0	0	0	0	0	0
	BnGELP223	1.53687	0.33319	1.96043	0.505008	1.61547	0.359456	0.165844	0.231508	0
	BnGELP224	0	0	0	0	0	0.0187158	0	0	0.0197958
	BnGELP227	1.31874	0.246884	0.190691	0.763113	0.560952	0.40681	1.18058	1.22207	0.90826
	BnGELP234	0.0674406	0.0173901	0.0844664	0	0.4652	0.0498654	0	0.0677243	0
	BnGELP235	0	0	0	0	0	0	0.0222888	0	0
	BnGELP236	0.0988716	0	0	0.0995268	0.0764347	0.0764015	0.0598227	0.0396553	0.157729
	BnGELP237	0	0.0372013	0	0.0491426	0	0.0591818	0.0613331	0.0735405	0.26828
	BnGELP239	0	0	0	0.0220785	0	0	0	0	0

## Sheet: Supplementary Table 10
Supplementary Table 10. The cis-acting elements found in the promoter region of BnGELP genes in clade 5.
Classification of cis-elements	Functions of the cis-elements	Gene name
auxin responsive	auxin-responsive element	BnGELP2, BnGELP10, BnGELP11, BnGELP18, BnGELP34, BnGELP36, BnGELP41, BnGELP42, BnGELP55, BnGELP56, BnGELP64, BnGELP74, BnGELP85, BnGELP86, BnGELP89, BnGELP97, BnGELP108, BnGELP110, BnGELP116, BnGELP120, BnGELP122, BnGELP130, BnGELP134, BnGELP141, BnGELP151, BnGELP154, BnGELP159, BnGELP173, BnGELP185, BnGELP202, BnGELP207, BnGELP210, BnGELP211, BnGELP216, BnGELP223, BnGELP234, BnGELP236
	cis-acting regulatory element involved in auxin responsiveness
defense and stress responsive	cis-acting element involved in defense and stress responsiveness	BnGELP10, BnGELP11, BnGELP18, BnGELP24, BnGELP41, BnGELP42, BnGELP55, BnGELP77, BnGELP85, BnGELP86, BnGELP89, BnGELP98, BnGELP99, BnGELP103, BnGELP112, BnGELP116, BnGELP128, BnGELP134, BnGELP141, BnGELP159, BnGELP160, BnGELP172, BnGELP206, BnGELP211, BnGELP216, BnGELP221
gibberellin responsive	cis-acting element involved in gibberellin-responsiveness	BnGELP4, BnGELP10, BnGELP37, BnGELP42, BnGELP75, BnGELP87, BnGELP98, BnGELP109, BnGELP112, BnGELP118, BnGELP122, BnGELP128, BnGELP130, BnGELP151, BnGELP154, BnGELP159, BnGELP160, BnGELP173, BnGELP208, BnGELP210, BnGELP220, BnGELP222, BnGELP227, BnGELP235, BnGELP237, BnGELP239
	gibberellin-responsive element
low-temperature responsive	cis-acting element involved in low-temperature responsiveness	BnGELP4, BnGELP10, BnGELP11, BnGELP15, BnGELP29, BnGELP36, BnGELP42, BnGELP55, BnGELP56, BnGELP74, BnGELP76, BnGELP77, BnGELP85, BnGELP86, BnGELP87, BnGELP89, BnGELP98, BnGELP99, BnGELP108, BnGELP110, BnGELP112, BnGELP116, BnGELP122, BnGELP130, BnGELP131, BnGELP134, BnGELP141, BnGELP146, BnGELP154, BnGELP159, BnGELP173, BnGELP202, BnGELP207, BnGELP208, BnGELP210, BnGELP215, BnGELP221, BnGELP222, …
salicylic acid responsive	cis-acting element involved in salicylic acid responsiveness	BnGELP2, BnGELP4, BnGELP11, BnGELP24, BnGELP29, BnGELP36, BnGELP37, BnGELP42, BnGELP55, BnGELP56, BnGELP82, BnGELP86, BnGELP97, BnGELP99, BnGELP110, BnGELP112, BnGELP118, BnGELP122, BnGELP141, BnGELP146, BnGELP154, BnGELP172, BnGELP207, BnGELP210, BnGELP216, BnGELP221, BnGELP223, BnGELP227, BnGELP234, BnGELP236, BnGELP239
abscisic acid responsive	cis-acting element involved in the abscisic acid responsiveness	BnGELP2, BnGELP4, BnGELP10, BnGELP11, BnGELP18, BnGELP24, BnGELP28, BnGELP29, BnGELP34, BnGELP36, BnGELP37, BnGELP41, BnGELP42, BnGELP55, BnGELP56, BnGELP64, BnGELP74, BnGELP75, BnGELP77, BnGELP85, BnGELP89, BnGELP97, BnGELP98, BnGELP99, BnGELP103, BnGELP108, BnGELP109, BnGELP112, BnGELP118,BnGELP128,BnGELP130, BnGELP131, BnGELP134, BnGELP141, BnGELP146, BnGELP151, BnGELP154, BnGELP159, BnGELP160…
anaerobic induction	cis-acting regulatory element essential for the anaerobic induction	BnGELP2, BnGELP4, BnGELP10, BnGELP11, BnGELP15, BnGELP18, BnGELP24, BnGELP28, BnGELP29, BnGELP34, BnGELP36, BnGELP37, BnGELP41, BnGELP55, BnGELP56, BnGELP64, BnGELP74, BnGELP75, BnGELP76, BnGELP77, BnGELP82, BnGELP85, BnGELP86, BnGELP87, BnGELP89, BnGELP97, BnGELP98, BnGELP99, BnGELP103, BnGELP108, BnGELP109, BnGELP110, BnGELP116, BnGELP120, BnGELP122, BnGELP128, BnGELP130, BnGELP131, BnGELP134, …
MeJA responsive	cis-acting regulatory element involved in the MeJA-responsiveness	BnGELP2, BnGELP4, BnGELP11, BnGELP15, BnGELP24, BnGELP28, BnGELP34, BnGELP36, BnGELP41, BnGELP42, BnGELP55, BnGELP56, BnGELP64, BnGELP74, BnGELP75, BnGELP76, BnGELP85, BnGELP86, BnGELP87, BnGELP89, BnGELP99, BnGELP103, BnGELP108, BnGELP110, BnGELP112, BnGELP118, BnGELP120, BnGELP122, BnGELP128, BnGELP130, BnGELP131, BnGELP134, BnGELP151, BnGELP172, BnGELP202, BnGELP206, BnGELP207, BnGELP208, BnGE…
anoxic specific induction	enhancer-like element involved in anoxic specific inducibility	BnGELP56, BnGELP77, BnGELP122, BnGELP131, BnGELP141, BnGELP159, BnGELP234, BnGELP237
drought induction	MYB binding site involved in drought-inducibility	BnGELP2, BnGELP10, BnGELP11, BnGELP15, BnGELP18, BnGELP29, BnGELP34, BnGELP42, BnGELP56, BnGELP64, BnGELP74, BnGELP75, BnGELP85, BnGELP86, BnGELP87, BnGELP98, BnGELP103, BnGELP110, BnGELP122, BnGELP128, BnGELP131, BnGELP134, BnGELP146, BnGELP154, BnGELP172, BnGELP185, BnGELP206, BnGELP208, BnGELP210, BnGELP211, BnGELP220, BnGELP221, BnGELP222, BnGELP223, BnGELP227, BnGELP234, BnGELP236, BnGELP237
flavonoid biosynthetic regulation	MYB binding site involved in flavonoid biosynthetic genes regulation	BnGELP24, BnGELP55, BnGELP85, BnGELP98, BnGELP141, BnGELP206, BnGELP236
wound-responsive element	wound-responsive element	BnGELP11

[truncated: 1 more sheets: Supplementary Table 11]
